# Supplementary material for: Sequence-Based SSR Marker Development and Their Application in Defining the Introgressions of LA0716 (Solanum pennellii) in the Background of cv. M82 (Solanum lycopersicum)
Source: PLoS One. 2013 Dec 5;8(12):e81091. doi: 10.1371/journal.pone.0081091 (PMC3855227; doi:10.1371/journal.pone.0081091)
Supplement: Table S1 — Characteristics of the 829 mapped SSR markers developed from the released scaffolds of the tomato genome. (XLS) [file pone.0081091.s001.xls]

## Sheet: SSRs
Supplemental table 1 Characteristics of the 829 mapped SSR markers developed from the released scaffolds of tomato genome
Primer number	Scaffold ID	Physical positon on chromosome (kb)	Forward primer	Reverse primer	SSR motif	Optical Annealing Temperature (℃)	Product size (bp)	Marker mapped type	Null allele in the parent (T=LA0716 and M=M82)	Genic sequence (Yes) or not genic sequence (No)	Gene ID and annotation
SSR1-0.2	SL2.40sc04133	246	F-GCTTTAGATA GCATATTGTA GAG	R-CAACTGAATC AAGGTGATAC G	(TA)16	55	138	This map	No null	No	\
SSR1-0.4	SL2.40sc04133	287	F-CAAATATACA TATTATTGAA ATC	R-GTGGATTAAT AATAATATAA TTAG	(AT)11	45	117	This map	No null	No	\
SSR1-0.6	SL2.40sc04133	29	F-CTTCTCAAGA CTATCTTCTT TC	R-CTGTTTAAGG CTGAGCAATA ATCTC	(TAT)10	45	134	This map	No null	No	\
SSR1-0.7	SL2.40sc04133	405	F-GATTTAATTA CGTGTCTTTA C	R-GTAATTGACT ATTATATTAG ATA	(TA)7	55	105	This map	Null in T	No	\
SSR1-0.8	SL2.40sc04133	445	F-CAAACACTCT CTATTTCCTC	R-GGTCTTTGTC TTACACCAAC	(AAC)7	50	151	This map	No null	Yes	Solyc01g005630.1, ETHRSPELEMNT
SSR1-4.1	SL2.40sc04133	102	F-GTTTGTGACT TTCTACACAC	R-CTACATCTAT AAAACAACAA CGAG	(CT)10	55	165	This map	No null	No	\
SSR1-9.1	SL2.40sc04133	938	F-GATGACCATA TAGAAGTGTG CAC	R- GTAAGGCATA CGGCGTACAG	(AC)7	55	100	This map	No null	Yes	Solyc01g006350.2, Glycosyl transferase
SSR1-14.1	SL2.40sc04133	1057	F-CTTATCGAAC CAACATGTTT CC	R-CTAAGTTGAT AACTAAGTAC	(AT)11	45	111	This map	No null	No	\
SSR1-14.2	SL2.40sc04133	1136	F-CTCGAGGTGT CAAGATTTCA C	R-CACATGAGTA CGAGAAAGAG	(AT)19	45	172	This map	No null	Yes	Solyc01g006560.2, Lipoxygenase in plant
SSR92	SL2.40sc04133	1224	F-AAGAAGAAGG ATCGATCGAA GA	R-TCATGACCAC GATACTACAT GTTTC	(CT)11	55	172	1*	No null	Yes	Solyc01g006630.2, NAD(P)-binding domain
SSR1-21.1	SL2.40sc04133	2623	F-CTGTCGTGAA TTGATTAGTG TG	R-CTCAAGGTCA CATGACAACA AC	(TA)25	55	200	This map	No null	Yes	Solyc01g008520.2, RECA/RAD51/RADA DNA starnd-pairing family member
SSR1-21.2	SL2.40sc04133	2750	F-GATGAGCCAG TTGGGTGTTA G	R-GCTTTTCTTA AGCCAAGTGT C	(CAA)6	55	174	This map	No null	Yes	Solyc01g008700.2, Unknown
SSR1-22.1	SL2.40sc04133	2868	F-GGCAAAATAA CATTGCAAAC CAC	R-CAATGTACAA ATATATACTC TGCATG	(TA)9	45	182	This map	No null	Yes	Solyc01g008840.2, PCI/PINT associated module
SSR1-23.1	SL2.40sc04133	3088	F-GGTTTTCTTG AACATTTCTA TAC	R-GAACTTTTAT GTTTGTTTGC TC	(TA)9	55	141	This map	No null	No	\
SSR1-23.2	SL2.40sc04133	3138	F-GTGAATATAT ATATTTGCAA TG	R-CAACTAATAA TGAACTGTAC C	(TA)15	45	202	This map	Null in M	Yes	Solyc01g009120.2, Histone deacetylase superfamily
SSR1-24.1	SL2.40sc04133	3321	F-CATTTCATTG AATTATTAAA TGCC	R-CCCTTGTTCC ATGTTACATA ATCC	(TA)10	55	153	This map	No null	No	\
SSR1-24.2	SL2.40sc04133	3270	F-GAACTTTTTG TATATTTTGT GTTTG	R-CTGTCAATAT TTTCGAAGAG TCTG	(TA)12	45	87	This map	No null	Yes	Solyc01g009240.2, Glycoside hydrolase 2C catalytic core
SSR1-25.1	SL2.40sc04133	3560	F-CTACATTTCA TGTTTGAATT AGCC	R-CATTACTATC CTCGAGACAT ATGAC	(TA)30	55	179	This map	No null	Yes	Solyc01g009370.1, Cytochrome P450
SSR1-26.1	SL2.40sc04133	3680	F-GATCGAACAC CATTTTCCTA CTCTG	R-CTGTTAAGAG TACTACAGTA CCTC	(AT)10	45	145	This map	Null in M	Yes	Solyc01g009450.2, Mitochondrial inner membrane protease ATP23 IPR019165 Peptidase M76, ATP23
SSR1-26.2	SL2.40sc04133	3739	F-GTAGTAATAG AAATGCTACC ACC	R-ATATATTGAG TAGGATTGTA CAAC	(TA)17	45	144	This map	Null in M	No	\
SSR1-34.1	SL2.40sc05941	64139	F-GAGTGAGTAA CTTCTTGGTG TAG	R-CTCATTGTAT ATGACTAGAT G	(AT)11	55	136	This map	Null in M	Yes	Solyc01g065500.2, Phosphoribosylanthranilate transferase (Fragment) IPR013583 Phosphoribosyltransferase C-terminal, plant
SSR1-39.1	SL2.40sc05941	69239	F- GTAAACATTA CGTTAGGATA TG	R-GAGCAAATTG CTGTTTATAA TA	(ATT)9	45	126	This map	No null	No	\
SSR1-46.1	SL2.40sc06917	72948	F- TTGAATCTTG AAATGGAACA ATG	R-CGCTTGATCA CAAGATAACC C	(ATA)8	55	102	This map	No null	No	\
SSR1-50.1	SL2.40sc04323	74837	F-GATGAGCAGC AAATGTTCTG C	R-GACAGAGATT ATACTATTTG G	(AT)13	50	130	This map	Null in M	No	\
SSR1-55.1	SL2.40sc04323	76431	F-GGAATCAATA ATCACCTCTC	R-GCAACAACTA CAGCATACAT GC	(AT)7	50	111	This map	No null	No	\
SSR1-55.2	SL2.40sc04323	76471	F-CAAGTACTGT TTTTACCTTC G	R-GCAATACTGC AATAGTCTTT GAG	(AT)8	55	122	This map	No null	No	\
SSR1-56.1	SL2.40sc04323	76575	F-GATACACCCA TAGAATATAG TC	R-GGCATCGAGA ACTTTTCTTG TTC	(TA)8	45	189	This map	No null	No	\
SSR1-61.1	SL2.40sc04323	76882	F-GCAATTTAAT GTGATAATGC ATATATT	R-CAAGATACAT GTGCTCAAGC	(TA)10	55	94	This map	No null	Yes	Solyc01g091490.2, Unknown
SSR1-61.2	SL2.40sc04323	77219	F-TATACTAGTG TCCGAGAACT TGCG	R-CAAATGTGAT AATAGCTAAT TCTTG	(AT)23	55	167	This map	No null	No	\
SSR1-62.1	SL2.40sc04323	77015	F-GTGTATACCG GTGTATAAAT GATG	R-GGCTTACTTG TTCGTCTTCT TTG	(AT)11	55	161	This map	Null in M	No	\
SSR1-62.2	SL2.40sc04323	77042	F-CTCATAAATT GAAATAAAGG GAAG	R-CAGCCACTAC TTCTTTCATT GC	(AT)14	55	132	This map	No null	No	\
SSR1-66.1	SL2.40sc04323	77936	F-CCAGGAAAAG AATAGTAACC TA	R-CCATGCCAGA TATTTCTTCA ACAC	(AT)12	45	127	This map	Null in M	No	\
SSR1-70.1	SL2.40sc04323	77625	F-CTTTACCACT GAGCCGTCAA TC	R-GCTAAGTGGG AGTTCGGACG AACC	(AT)25	50	163	This map	Null in M	Yes	Solyc01g094350.2, ATP-dependent RNA Helicase IPR011545 DNA_RNA helicase
SSR1-71.1	SL2.40sc04323	77706	F-CATGTACTCA CAAGTCACAA CG	R-GAGCAACCTC ATCTATTACA TC	(TA)10	55	180	This map	No null	Yes	Solyc01g094480.2, Pre-mRNA-splicing factor prp46 IPR020472 G-protein beta WD-40 repeat
SSR1-71.2	SL2.40sc04323	77710	F-GAAGAAGAAA GTTGTACATA AGG	R-CCTCATTCAT GATATTCTCA TC	(AAG)8	55	119	This map	No null	Yes	Solyc01g094490.2, NAC transcription factor protein
SSR1-73.1	SL2.40sc04323	77846	F-GTAGGTTACA CATTGACTTG ACAC	R-GTACACCCTA GCATGAGTGT CGC	(TTA)9	55	113	This map	Null in T	No	\
SSR1-77.1	SL2.40sc04323	77775	F-CTTAGACTCT TCAACTTCAC CC	R-GGAAGAGGTT CATAGAAGAA G	(TTC)10	45	134	This map	Null in T	No	\
SSR1-85.1	SL2.40sc04323	78363	F-CCTCATCTTT TTTGCTGACT TGC	R-GAATCTAATC GTGCATCAAT C	(TC)13	55	77	This map	No null	Yes	Solyc01g095290.2, 3-alpha-D-xylosyltransferase IPR003388 Reticulon
SSR1-87.1	SL2.40sc04323	78421	F-CCCAATTCTT GAATCACTTG G	R-GTTCTAATGT TATGAATATT AG	(TA)16	55	107	This map	No null	No	\
SSR1-88.1	SL2.40sc04323	78695	F-CCTGTAAGTA GTTGACTCAT C	R-GAGCCACTCC AACATCCACC	(TC)9	55	114	This map	No null	Yes	Solyc01g095730.2, Os12g0114200 protein (Fragment)
SSR1-88.2	SL2.40sc04323	78671	F-CTATACTATT TGATTAAGTT GATAG	R-GTTGGAGATC AAGTTCTACT AGG	(AT)11	50	109	This map	No null	No	\
SSR1-91.1	SL2.40sc04323	79276	F-CAACCAACGT CAATTCATAT TG	R-GACTTATGTT GTTATCTAC	(TA)8	50	85	This map	No null	No	\
SSR1-92.1	SL2.40sc04323	79404	F-GAAAGGTCTA ATTCGAGTC	R-CTCTTTAATT GATTGAGATA G	(TA)13	45	178	This map	No null	No	\
SSR1-93.1	SL2.40sc04323	79449	F-CCACTAACTG TGAGTTATTA TTGC	R-GTGTAACTTT GCAACTTGGA GAG	(AT)8	45	80	This map	No null	No	\
SSR1-93.2	SL2.40sc04323	79585	F-CACATCAATG TCATTCTTCC C	R-GGTTGGAAAT ATGTGATAAA ACC	(GA)14	55	194	This map	No null	Yes	Solyc01g096830.2, Calcium-transporting ATPase 1
SSR1-94.1	SL2.40sc04323	79690	F-CCGTTGTTGC AGGAATTTCT AGTC	R-GAACCAATCA CTTTGAGATG TCTC	(AAT)17	50	169	This map	Null in T	No	\
SSR1-95.1	SL2.40sc04323	79861	F-GCACTTGTGA CCCTATTCTA AG	R-CACCAATATA CCTTTAATGT AGTC	(GA)16	50	113	This map	Null in M	Yes	Solyc01g097140.2, Dual-specificity tyrosine-phosphatase CDC25 IPR001763 Rhodanese-like
SSR1-95.2	SL2.40sc04323	79964	F-GTAAATATGT GCAAAAGTAA TGG	R-GAATCATATG ATTCATGATT ATAC	(AT)9	45	103	This map	Null in M	Yes	Solyc01g097300.2, Prefoldin subunit 4 IPR016661 Prefoldin, subunit 4
SSR1-100.1	SL2.40sc04323	80253	F-CACCTAGTTT ATAACTACTT C	R-GGAGAGGGGA ATTCAAAGTA G	(CT)8	55	90	This map	Null in M	No	\
SSR1-104.1	SL2.40sc04323	80813	F-GTTCTAACAT TAGCCAAAGA GG	R-GTACTCCATT TGATAAGTAA GC	(AT)10	45	116	This map	Null in M	No	\
SSR1-107.1	SL2.40sc04323	80455	F-GTGGTGGAAG AGACCTATCT G	R-GACTGAGAGA ATAGAAATCC GCG	(CT)10	50	106	This map	Null in M	Yes	Solyc01g098090.2, WD repeat-containing protein IPR020472 G-protein beta WD-40 repeat region
SSR1-109.1	SL2.40sc04323	81388	F-GAGTATTGCA GAATGAGCAA GGG	R-GCTCTCCTCA TTACTATGGC CAGC	(TAA)6	55	119	This map	Null in M	Yes	Solyc01g099340.2, Zinc finger protein IPR007087 Zinc finger, C2H2-type
SSR150	SL2.40sc04323	81995	F-ATGCCTCGCT ACCTCCTCTT	R-AATCGTTCGT TCACAAACCC	(CTT)7	55	115	1*	Null in M	No	\
SSR1-121.1	SL2.40sc04323	82729	F-GTGTTTTATC CCTTTAGTG	R-GTTTGCCTTT TTATCTGTT	(AT)9	45	277	This map	Null in M	No	\
SSR1-126.1	SL2.40sc04323	83313	F-GCCTACAACT ATACGAATGG	R-CCAATTAGAG TTTCTGGTGC AG	(TAT)6	55	110	This map	Null in M	Yes	Solyc01g102870.1, LRR receptor-like serine_threonine-protein kinase, RLP
SSR1-126.2	SL2.40sc04323	83332	F-CACACTATAT GGTGAGGTAC ACG	R-GCTTCCATCA ATTGCACAAG GTC	(TA)10	50	164	This map	Null in M	No	\
SSR1-127.1	SL2.40sc04323	83560	F-CCTAGATATT TTCACTTTAG CC	R-GCTCTCGAAG AAGTAGCCTC ATGG	(AG)11	50	129	This map	No null	Yes	Solyc01g103140.2, Voltage-gated chloride channel IPR002251 Chloride channel plant CLC
SSR1-127.2	SL2.40sc04323	83460	F-GTGCATCTGA TGGAGATACT AG	R-GAATAAGTGG CGTTAACTAT TG	(AT)12	50	123	This map	Null in T	Yes	Solyc01g103030.2, Nitrate transporter IPR000109 TGF-beta receptor, type I_II extracellular region
SSR1-127.3	SL2.40sc04323	83467	F-GATACGTGTT TTAATTTACA GCTAAG	R-CTAAATACAC CATTTATTCG AT	(TA)19	55	141	This map	No null	No	\
SSR1-130.1	SL2.40sc04323	83949	F-CCAATTCCAT GGTTGAACAA CC	R-CTTTCCAATT TGAAGGAGCT TGG	(TA)12	55	132	This map	Null in M	Yes	Solyc01g103630.2, Glyoxalase_bleomycin resistance protein_dioxygenase IPR004360 Glyoxalase_bleomycin resistance protein_dioxygenase
SSR1-136.1	SL2.40sc04323	85548	F-TTCACCTTTC TTCCGTCGCT GG	R-CAACAAACCT ATCGGAAGAG TC	(TC)11	55	110	This map	No null	Yes	Solyc01g105720.2, Unknown
SSR1-136.2	SL2.40sc04323	85447	F-CTACTAATCA ACACATTAGA AAGC	R-CTTTTCATCT TCATCCATTC AC	(TTA)11	55	148	This map	Null in M	No	\
SSR1-142.1	SL2.40sc04323	86065	F-TCAATTTTTT GAGACCAGG	R-AAGAAGTTCA GTGAGGAGG	(AAG)7	50	193	This map	No null	Yes	Solyc01g106380.2, Genomic DNA chromosome 5 BAC clone T12B11
SSR1-147.1	SL2.40sc04323	86108	F-CCTTCAACTT TTCATGTATC CATCC	R-GACTAACTTC AGACGTTGTA TATC	(AT)12	55	211	This map	No null	No	\
SSR1-148.1	SL2.40sc04323	86362	F-TTGCCATCGG AAAATGGATA TC	R-CTCTTTGTTT CAAGTTGTGT G	(TA)10	55	109	This map	Null in M	Yes	Solyc01g106890.2, Unknown
SSR1-148.2	SL2.40sc04323	86384	F-CAGTTCTCCA TTGGATTCAA ATTC	R-CAAATAGCTT GTCATAAATA GAAATA	(AT)19	45	122	This map	No null	Yes	Solyc01g106940.2, Single myb histone 4 (Fragment) IPR005818 Histone H1_H5
SSR1-149.1	SL2.40sc04323	86521	F-GATTGGTGAG AGGAGGATGT TG	R-CGTTAAGACC AATGAAATTA TGTG	(TA)17	45	143	This map	Null in T	No	\
SSR1-149.2	SL2.40sc04323	86660	F-GAAGAAAATT GCAATGTGGA TCT	R-CATATATTGT TCATTAAATC TTGCTC	(AT)10	50	115	This map	No null	No	\
SSR1-149.3	SL2.40sc04323	86583	F-GTCTTAATCT CTCCTTCTAT TG	R-CAGTTAACAT ATCATGTAAA TTGAAAC	(TA)10	45	106	This map	No null	No	\
SSR1-149.4	SL2.40sc04323	87118	F-GGAGACATGA TGAAAATGTA AC	R-CACTAATTAA GGGTAAATAA GTC	(AT)32	45	150	This map	No null	Yes	Solyc01g107970.1, Transcription factor bHLH95 IPR011598 Helix-loop-helix DNA-binding
SSR1-150.1	SL2.40sc04323	87737	F-GGTCAAACAC GCAAACAGG	R-GTAATATTCT TATATGACTA GTA	(AT)12	45	207	This map	No null	No	\
SSR1-153.3	SL2.40sc04323	86984	F-GAATGCATGC CTCCTATTAT TGC	R-CAAGTCATAG CTAAAAGCCA AG	(TTA)10	55	155	This map	No null	No	\
SSR1-153.1	SL2.40sc04323	87008	F-GCATAGATTG AGAGGATATT CATG	R-GTTGGAATTA GGAGCATTTG TAC	(ATA)8	45	90	This map	Null in T	Yes	Solyc01g107830.2, UDP-glucosyltransferase family 1 protein
SSR1-153.2	SL2.40sc04323	86940	F-GTGTATCGTC ATAGTAAGTT AAAC	R-CAAGTCACTT TCATGCATGC ATAC	(TA)15	55	204	This map	No null	No	\
SSR1-154.1	SL2.40sc04323	87418	F-CTATTCGTAT CGAGTGTTTA CATC	R-CGCATCGAGT GTTTATATCA G	(AT)9	45	124	This map	Null in T	No	\
SSR1-154.2	SL2.40sc04323	87351	F-GATTAGTAAT AATACGTTTA TG	R-GCTGCCTAGA TACATTTTTG TCAC	(TA)9	45	89	This map	Null in T	No	\
SSR1-155.1	SL2.40sc04323	76925	F-CTTCATCTTT TTTGAGTGGC AAG	R-CTTAAATATT TCTCTTCCTT A	(AT)10	55	133	This map	No null	No	\
SSR1-155.2	SL2.40sc04323	88710	F-GTTCAATTTG TAACTTAATT CC	R-CAATACTATA CCAGCAATG	(AT)8	45	76	This map	No null	No	\
SSR1-158.1	SL2.40sc04323	88547	F-TAATAAATTG AACCAACCCA	R-CCAAAGTGAA AAAGAAAACC	(AT)10	45	115	This map	No null	No	\
SSR1-161.1	SL2.40sc04323	89244	F-CAATGTACAA TATTGATTAT TGTTAC	R-CCTAAGTGTT TATTTGTGTA CACTC	(AT)22	55	189	This map	Null in M	No	\
SSR1-161.2	SL2.40sc04323	89361	F-GATGTTAAAA CATCATGAGG TCAGG	R-CAACTAGTAT TTACAATTGA AATACATC	(AT)16	55	108	This map	No null	No	\
TGS0127	SL2.40sc04323	89358	F-GCTGAATTCT TAAACTAGGA AAATG	R-GGAATTCCTA TATAGTAATT G	(ATA)17	55	132	2*	No null	No	\
SSR1-162.2	SL2.40sc04323	89622	F-CCACATACAT AAGACAATAT AATTC	R-GTCTTCATTA TAAGAATCGG ACC	(AT)9	50	95	This map	No null	No	\
SSR1-165.1	SL2.40sc04323	90105	F-GTGTGCTTGG AGAACTGATT TGAC	R-GAAGAACAGT TCCATGTAAT ATGCAAG	(TG)9	55	158	This map	Null in M	No	\
SSR1-165.2	SL2.40sc04323	90176	F-GATATTTAAT TCGCATTGAC TCG	R-CTCTGAAACT ATTTTAGTAC AT	(TA)38	55	185	This map	Null in M	No	\
SSR2-0.1	SL2.40sc03766	14897	F-GTGTACCATA GATAATATCC CC	R-CTATTCATTG TTGTTGTTGA AGATG	(TA)16	55	124	This map	No null	No	\
SSR2-0.2	SL2.40sc03766	15490	F-GAGAGTGTTC TTACGATGGA AG	R-CAGACGAACA CATCACTATA AC	(AT)23	55	150	This map	Null in M	No	\
SSR2-0.3	SL2.40sc03766	15240	F-GAATCTCAAT GGATCGTGGC AGC	R-CAACCTTGTA GCCATTTAAC TC	(AT)26	45	123	This map	Null in M	Yes	Solyc02g023930.1, Unknown
SSR2-0.4	SL2.40sc03766	15373	F-GACATTTACA TAATTAAGAT GC	R-GGAACAAATT CATGTATGCT CAAG	(ATT)10	50	207	This map	Null in M	No	\
SSR2-0.5	SL2.40sc03766	12462	F-ATTGTGCCAT ATGAAGACAT G	R-CGATGAATAA GAATATTAAT AATG	(TA)34	45	158	This map	Null in M	No	\
SSR2-2.1	SL2.40sc03766	15964	F-GGCTGTTGAT CCTTGTCGGA G	R-CGGCTCTCAC GCACACACGC ACGCACGC	(TG)10	45	93	This map	No null	Yes	Solyc02g030180.1, Unknown
SSR2-4.1	SL2.40sc03766	16516	F-GGCACATCCT TCTTACACGT TC	R-CGGTACATTA TTATGTATAT GG	(AT)26	55	229	This map	Null in M	No	\
SSR2-5.1	SL2.40sc03766	21980	F-CCTAATCAAT TATAATGTCA TAAC	R-CGTATAGTTT AGATGCTAAA GTTAG	(TA)10	45	154	This map	No null	No	\
SSR2-6.1	SL2.40sc03766	16557	F-CATCAATAGA TTATTACTGT CATTC	R-CTTATACAGA CATACCCATT TCTC	(AT)29	55	205	This map	Null in M	No	\
SSR2-6.2	SL2.40sc03766	16796	F-CATCCAACAT TAGCAAAGTA CACG	R-CGTCTTCTTA TCCTTCTTCT TC	(AAG)9	50	113	This map	Null in M	No	\
SSR-12.1	SL2.40sc03665	29913	F-GTCTTTTCGA TTCTTGGTTT G	R-CTTCAACTTA ATTCTAAACA C	(TA)7	50	146	This map	No null	No	\
SSR2-13.1	SL2.40sc03665	30076	F-CAAGAAGGTA GCGTGAATCC G	R-CATTAATTTG TTATTCTTTG TC	(TA)9	55	145	This map	Null in M	No	\
SSR2-13.2	SL2.40sc03665	30086	F-GATGAAAAAT TATATTAATC GTAC	R-GTGTTTAGTG ACGGAGTCAA G	(TA)9	45	140	This map	No null	No	\
SSR2-14.1	SL2.40sc03665	30152	F-GTATAGTATA AGTGTGTCTC TG	R-GGATTACATG AAGCTTTAAG AAG	(TAT)8	50	185	This map	No null	No	\
SSR2-15.1	SL2.40sc03665	31147	F-CCGTTCGCTT GTGTATTGGT ATC	R-GTAGCAGATA CATGTGAATC AC	(AT)21	50	96	This map	Null in M	No	\
SSR2-15.2	SL2.40sc03665	31165	F-GGTGAATATT CTACACCATA C	R-CTGTCAAATC AATCTACATC AC	(ATT)7	55	112	This map	No null	No	\
SSR2-19.1	SL2.40sc03665	32212	F-GGAAGTAATA AAACGTAACT ATG	R-CCAGAAAAGT ACTTGTTAAA TCAAC	(AAT)8	55	114	This map	No null	No	\
SSR2-19.2	SL2.40sc03665	32246	F-GACTGTTCAT TAAACTTCTC AGC	R-ATACAATTGA ATATTCTTAT CTTG	(AT)34	55	209	This map	No null	No	\
SSR2-20.1	SL2.40sc03665	33107	F-GACATCTTGG CACAAGATAG	R-CATACATCGC ACACTCTGTA C	(CA)10	55	187	This map	Null in M	No	\
SSR2-20.2	SL2.40sc03665	33091	F-CCGAGTTTAG GGGTGTTTTC AACAC	R-GCTATATGGG GAGGAGAATC CC	(TTA)10	55	154	This map	Null in M	Yes	Solyc02g068560.2, Chromodomain helicase DNA binding protein 5 IPR000330 SNF2-related
SSR2-20.3	SL2.40sc03665	32442	F-GAGTCACGTA AGCTAGCATG C	R-CTGTGACTAC ACTTAAGTAG CG	(TA)9	55	110	This map	No null	Yes	Solyc02g067750.2, Carbonic anhydrase IPR001765
SSR2-20.4	SL2.40sc03665	32333	F-GATTAGTCAG TATATAAAAC AC	R-GAAGAGTAAG ATATTATACG AAT	(AT)8	45	163	This map	No null	No	\
SSR2-20.5	SL2.40sc03665	33039	F-CGTCATTGGA ATAATTGACA TTAC	R-CTTGTTAGAT TATTGCACTA TGG	(AT)11	50	120	This map	No null	No	\
SSR2-21.1	SL2.40sc03665	31838	F-CTTCTTCTCA GCAGACTCAG AG	R-CAGCCAGAGA GGTAGTAGAA CTGG	(CTG)7	55	85	This map	No null	Yes	Solyc02g067020.1, Ethylene-responsive transcription factor 4 IPR001471 Pathogenesis-related transcriptional factor and ERF, DNA-binding
SSR2-21.3	SL2.40sc03665	32576	F-GCTTAGCAGT GATCCAACAA TGTTAC	R-GGAATACATA GTATAAACAT CAATCG	(AT)12	55	148	This map	Null in T	No	\
SSR2-21.4	SL2.40sc03665	32670	F-GCAAGTCACT TGTGTAATAA TAC	R-GGAAAAGAGT CTGATATACA CC	(AT)21	55	135	This map	Null in M	No	\
SSR2-22.1	SL2.40sc03665	33203	F-TCTGCAACAA CTGGATAGG	R-AGTGGATGTG GATGAAACG	(ATA)8	55	195	This map	Null in M	Yes	Solyc02g068680.1, CHP-rich zinc finger protein-like IPR011424 C1-like
SSR40	SL2.40sc03665	32277	F-TGCAGGTATG TCTCACACCA	R-TTGCAAGAAC ACCTCCCTTT	(AC)7;(GC)7	55	146	1*	Null in M	Yes	Solyc02g067530.2, Prolyl 4-hydroxylase alpha subunit-like protein IPR006620 Prolyl 4-hydroxylase, alpha subunit
SSR2-22.3	SL2.40sc03665	33334	F-TTGACATGTT GAAAATGCT	R-TATACCGAGG GAGGTAGGC	(AT)6	55	257	This map	No null	No	\
SSR2-23.1	SL2.40sc03665	33728	F-GAAGAGAGGT GAATTGTATA CG	R-GCCATAAACA ACATATTAGG GC	(TTA)9	55	187	This map	No null	No	\
SSR2-23.2	SL2.40sc03665	34124	F-TCCCATAAAT GCTGCTGAAC	R-ATGTAATTGG AATCCTAGAC	(TAAT)6	55	150	This map	No null	Yes	Solyc02g069730.2, UPF0497 membrane protein 15 IPR006459 Uncharacterised protein family UPF0497, trans-membrane plant subgroup
SSR2-24.1	SL2.40sc03665	33107	F-TTCCACAACA ACACAACAA	R-TTCCCCTAAC CTGCCTTAC	(CA)12	55	139	This map	No null	No	\
SSR2-24.2	SL2.40sc03665	33092	F-ACTTGTTCCA GCCATACTCT	R-CTCCATTTGT TATTCCTTCT	(TTC)8	55	188	This map	Null in M	Yes	Solyc02g068560.2, Chromodomain helicase DNA binding protein 5 IPR000330 SNF2-related
SSR2-24.3	SL2.40sc03665	32822	F-GGTTTAGAAT CTTATGTCAT AGTG	R-CGTCGTTGAG ATTTAACTAC TAG	(TAA)10	45	135	This map	No null	No	\
SSR2-26.1	SL2.40sc03665	33127	F-GCAAGTGGTC TCAAACTCTT G	R-CGAATGACTT GATTCAGAGT ACG	(TTA)16	55	295	This map	No null	Yes	Solyc02g068590.2, Potassium transporter IPR003855 K+ potassium transporter
SSR2-27.1	SL2.40sc03665	32923	F-AAATGGAGGA CATTCTTGTTC	R-GATACTCTTA ATTGATGGTGA	(TA)18	55	149	This map	Null in M	No	\
SSR2-27.2	SL2.40sc03665	32891	F-CTTATCCCCT TCGCCTACT	R-GACCAATGTC CCCTACCAT	(TA)12	45	227	This map	No null	No	\
SSR2-28.1	SL2.40sc03665	35380	F-ATTTGTAAAA AGAAGATGAG	R-ATAGTAATAT GTCCACCTGA	(AT)8	55	102	This map	Null in M	No	\
SSR2-30.1	SL2.40sc03665	34105	F-CTGGTGTTAT ATAAATGGCT TACATG	R-CCTTTACACT CTAACAGAAG TG	(AT)12	55	219	This map	No null	No	\
SSR2-33.1	SL2.40sc03665	34549	F-CACTATTTAT CTTGAACAAT C	R-GGAATGAACA AAGTATTCCT CC	(TA)9	55	129	This map	No null	No	\
SSR2-38.1	SL2.40sc03665	34740	F-CTCATTAATC ACTGATTGCA TTG	R-GTTAGACCTA AGACCTAATT TCAC	(AT)9	55	129	This map	No null	No	\
SSR2-40.1	SL2.40sc03665	34773	F-GAGATTATTA TTATTACTCG C	R-GCGAAAAGTT AATACAAAGT G	(AT)24	45	148	This map	No null	No	\
SSR2-40.2	SL2.40sc03665	34890	F-GGCTATAAAG CGATACGTTT CGTC	R-CTGTTATATT GAATCTTGAA CTTG	(TA)10	55	124	This map	No null	No	\
SSR2-41.1	SL2.40sc03665	35032	F-CAAGACTTGT TTGTTGTAAG TG	R-GCCCTTTCCC CTCTAATACA GAG	(AT)19	45	146	This map	Null in T	No	\
SSR2-44.1	SL2.40sc03665	34941	F-GACTGAGTAA GTGTTAATCT CTG	R-CTTGACCTTC ATCATTCATC	(GA)7	50	78	This map	No null	No	\
SSR2-47.1	SL2.40sc03665	36001	F-GAGGTAATTA AGGAACCTTT GTG	R-GATAGTGATG ATTATGCCTA AC	(ATA)13	55	139	This map	No null	No	\
SSR5	SL2.40sc03665	36086	F-TGGCCGGCTT CTAGAAATAA	R-TGAAATCACC CGTGACCTTT	(CAA)6	55	196	1*	No null	No	\
SSR2-55.1	SL2.40sc03665	36071	F-CACATGGGAG TTAACAATAG ACC	R-GCAGATCTTG GATGTGCCAG CTTG	(AT)14	45	111	This map	No null	No	\
SSR2-55.2	SL2.40sc03665	36084	F-GAGACGGCGA TGTTGGAAGT AG	R-CGACGACAAT CACTATGATA AC	(TGT)6	45	73	This map	No null	Yes	Solyc02g072190.2, WRKY transcription factor 5 IPR003657 DNA-binding WRKY
SSR2-57.1	SL2.40sc03665	37038	F-GGTTCATCTA TACGTACAAC	R-GAGTGTCCTT CACATCTCAC AAC	(TA)11	55	97	This map	No null	No	\
SSR2-63.2	SL2.40sc03665	37727	F-GATGGTATAT GTAAAGGCTT TGC	R-CAACTTGATG ACATTTTCAG TAC	(TAT)7	45	209	This map	No null	No	\
SSR2-64.1	SL2.40sc03665	38780	F-CCATTAGCTA TAATAATAGA GTC	R-CATCAGGATC TGTACCTTTG TTC	(AT)10	55	153	This map	No null	No	\
SSR2-64.2	SL2.40sc03665	38872	F-GTAAGACAAA AGGAAATAAA GAAG	R-GACAACAATA TAATATATTA AGTAG	(AT)32	55	144	This map	No null	No	\
SSR2-65.1	SL2.40sc03665	39062	F-CCCAGTTTAT GTGATTGGAC	R-AACACAGATT GTCACAACGC	(TA)11	45	163	This map	No null	No	\
SSR2-68.1	SL2.40sc03665	38427	F-GCGAGATTCT ATAGGGAGAG	R-GTGTTTCTGT TTGTATAAAG CG	(AT)19	55	98	This map	Null in M	No	\
SSR2-70.1	SL2.40sc03665	38812	F-GTCACTATTA CAATCTTGAC TAT	R-GATGAAATAT GCTTACGAAT AAG	(TAA)7	50	140	This map	No null	No	\
SSR2-72.1	SL2.40sc03665	38711	F-GTTAGTGGGC ATAAATTGCC TT	R-GTGAATATAG TTACGAGAAC	(TA)15	55	109	This map	No null	Yes	Solyc02g079620.1, Serine_threonine-protein kinase receptor IPR002290 Serine_threonine protein kinase
SSR2-75.2	SL2.40sc03665	39817	F-GATAAGTAAA TCTTTTGAAG CTTAGC	R-CTTATCCTAC ATTAATACAA TC	(AT)11	55	179	This map	No null	No	\
SSR2-75.3	SL2.40sc03665	39875	F-GAACATGCAA TTGTACCAAT CC	R-GCTTGTAGGT TTTATTCTTC TTC	(AT)41	45	219	This map	Null in M	No	\
SSR2-76.1	SL2.40sc03665	40002	F-TTAGCAAAAC AAAGTGTGGA G	R-GGTAGTAGTT CTCTTTTGTC G	(TA)19	55	107	This map	Null in T	Yes	Solyc02g081460.2, Gamma-tubulin complex component 2
SSR2-78.1	SL2.40sc03665	40503	F-CCTAATATAC CATTAATACG TTG	R-CTATGTAATG CATCTGTTGA TTC	(AT)11	45	137	This map	No null	Yes	Solyc02g082230.2, Serine_threonine-protein phosphatase-tetraphosphatase
SSR2-79.1	SL2.40sc03665	41165	F-GAGCTTCAGT TAGTCATGAA TCG	R-CAACTGGCCA ATGCCCAAAA CG	(TAT)6	55	105	This map	No null	No	\
TES0378	SL2.40sc03665	41208	F-CGAATCTGAA GATGACAAGT AC	R-GCCGACACTG CATCAAACAC	(GAA)6	55	171	2*	No null	Yes	Solyc02g083110.1, UNE1-like protein IPR006943 Protein of unknown function DUF641
SSR2-80.2	SL2.40sc03665	43571	F-GCGTATATAC AATATATAGT TATCC	R-GAGGTACCAT TTAGATCTGA G	(TA)10	55	81	This map	No null	No	\
SSR2-80.3	SL2.40sc03665	42746	F-CACCTCTGGA ATATCAATGG G	R-CACCAATCTC AAGATGATCT G	(AG)10	55	102	This map	No null	No	\
SSR2-80.4	SL2.40sc03665	42724	F-CAACGGATAT AATCTTGAAA C	R-GCACACCTCC TACCAATAC	(TAT)5	55	83	This map	No null	No	\
SSR2-80.5	SL2.40sc03665	42743	F-CACTTTGATG ATGATCAATC	R-GGATCATCAT ATTCAAGAAA GTG	(TA)5	55	115	This map	No null	No	\
SSR2-80.6	SL2.40sc03665	42667	F-CTCGATTGAA CTGAAGAGAG GG	R-CATCATCATC AAGAAGACGA C	(TTC)5	55	82	This map	No null	No	\
SSR2-80.7	SL2.40sc03665	43427	F-CATTGTTAGA TCCCTGAATA TC	R-GTGAGTACAG TTTGATACGT TC	(AAG)5	55	109	This map	No null	Yes	Solyc02g086060.2, cDNA clone 002-113-H04 full insert sequence
SSR2-80.8	SL2.40sc03665	43881	F-GATACTTGCT TCGACGTCTA TTG	R-GACTGGATGT CATTTTCTGT G	(AT)6	55	124	This map	No null	Yes	Solyc02g086650.2, Glucose-6-phosphate-phosphate translocator 2 IPR004696
SSR2-80.9	SL2.40sc03665	43916	F-GCCTAATGGA TTTAACTCTC AAC	R-CTAATACATG ATTCACTTAC TTTACATG	(TC)6	50	196	This map	No null	No	\
SSR2-79.2	SL2.40sc03665	41166	F-GCCAAACATC TACTAGTCTT GCAG	R-GGACCAAAGG TCCTCCATGC TCC	(AAT)5	55	158	This map	No null	Yes	Solyc02g083010.1, CM0216.330.nc protein IPR004320 Protein of unknown function DUF241
SSR2-80.11	SL2.40sc03665	44118	F-GTTAGATCCA ATGCGGGCAA AG	R-CCCACCCAAG TCCAAAGAAA GC	(GCC)5	55	120	This map	No null	No	\
SSR2-80.12	SL2.40sc03665	44227	F-GTTGCCTAAT GAGTGTAAAT AG	R-CAGCTTATCT TGTGTGCATA GTG	(TA)8	55	112	This map	No null	No	\
SSR2-80.13	SL2.40sc03665	45371	F-CTTGAGGGGT AAGTAGCTGT ATC	R-CTTGATTACT AGCTGTATCT TG	(TTA)7	55	102	This map	No null	No	\
SSR2-80.14	SL2.40sc03665	44899	F-GTCAATGAAA ATGTCACTTA ACC	R-CAGAAGTTGT AACCTATGTG GGC	(AT)16	55	105	This map	Null in M	No	\
SSR2-80.15	SL2.40sc03665	45129	F-CTCCAAAACC CATCTATTCA AATGC	R-GATGAAAGTC TTAACAATTG AGC	(TTC)7	55	121	This map	No null	No	\
TES1711	SL2.40sc03665	45348	F-GAAGACAATT GGGAACCTAG ATC	R-GGATTAAGCT TGAGCTAGTT TC	(TTC)5	55	194	2*	No null	Yes	Solyc02g088800.1, Exocyst complex component 7 IPR004140 Exo70 exocyst complex subunit
SSR2-80.17	SL2.40sc03665	45350	F-GGTTACAATC TCGGATATTT AACTAAC	R-CATATTAAGT GGATAATATT GGC	(TA)7	50	173	This map	No null	No	\
SSR2-80.18	SL2.40sc03665	45538	F-CCAAACTAAA GGAATTAAAG	R-CTCCAAAGAC CAAACTATAC C	(AT)7	55	112	This map	No null	No	\
SSR2-80.19	SL2.40sc03665	45127	F-GTACCTAAGC ACCAATATGT ATGTCC	R-GGGAAAACTG GTATGGCTGT AC	(TTC)13	55	206	This map	No null	Yes	Solyc02g088460.2, Chorismate mutase 1 IPR008238 Chorismate mutase of the AroQ class, eukaryotic type
TGS1372	SL2.40sc03665	44323	F-GGTATAGAAG AAATGTGCAT AAG	R-CTGGATGCAA ACACGATAGA G	(CT)8	55	148	2*	No null	No	\
SSR2-80.21	SL2.40sc03665	46546	F-GACATGCCAG GTTACTTCAT AAG	R-GACTTATCAC TCACAATCTC TTC	(AT)12	55	132	This map	No null	No	\
SSR2-80.22	SL2.40sc03665	46417	F-GGGACGTAGT AGTAGCTTAT GTC	R-GGCTACATTT TGTTGGTAGT GG	(TA)6	55	128	This map	Null in M	No	\
SSR2-80.23	SL2.40sc03665	45777	F-GTTGGCCCTT GAAACCTGAA C	R-CTCTATTGTT TTCGACTCG	(TA)12	45	110	This map	Null in M	Yes	Solyc02g089350.2, Gibberellin regulated protein IPR003854 Gibberellin regulated protein
SSR2-80.24	SL2.40sc03665	46664	F-CTACTTTCAG GATCTATTTA AACAC	R-CACATTGTAC CGACATATTT C	(ATTT)9	55	150	This map	Null in M	No	\
SSR2-80.25	SL2.40sc03665	43415	F-GATCTTTAGC AGTGTTGTTC TCGC	R-GTAGATGCAA CCTTATATGC TC	(AT)6	50	102	This map	No null	No	\
SSR2-80.26	SL2.40sc03665	45066	F-CTGCACATTA TTGTACATTT TGAC	R-GTCTTGTACG CCAATCGAGT TCC	(TA)13	55	101	This map	No null	No	\
SSR2-80.27	SL2.40sc03665	45035	F-GGCTAACTGA CATAGAGAAG	R-GATCTTGTTT CCAGTTCAAC TG	(AT)9	50	150	This map	No null	Yes	Solyc02g088320.2, cDNA clone J075153F01 full insert sequence IPR009769 Protein of unknown function DUF1336
SSR2-80.28	SL2.40sc03665	42911	F-CTGCACATTA TTGTACATTT TGAC	R-GTCTTGTACG CCAATCGAGT TCC	(TA)5	55	101	This map	No null	No	\
SSR2-83.1	SL2.40sc03665	41567	F-GGTAATGTTG TTTATCTGAA TAGAG	R-GTCTGCAAAT ATATGAAGGA G	(TA)7	45	155	This map	Null in M	No	\
SSR2-84.1	SL2.40sc03665	41777	F-GAAGATTCGT CCATAGTTTG G	R-CGTTCATTTA GACATATAGT TGC	(TA)10	50	134	This map	No null	No	\
SSR2-85.1	SL2.40sc03665	41888	F-GAAGAGAAAA GTCAATCGAT CG	R-GGCGATGAAA TGGCGAGCG	(AG)9	55	166	This map	Null in M	No	\
SSR2-113.1	SL2.40sc03665	43936	F-GAGCGAGGAA AGAATGTTTG	R-AATCTTATTC CACAGAATCA TAC	(TA)8	55	110	This map	No null	No	\
SSR2-115.1	SL2.40sc03665	45817	F-CTCCAAAAGA AACCATGAAC AC	R-CGACATATGT TGAACGCAAC	(AT)11	45	104	This map	Null in M	No	\
SSR2-116.1	SL2.40sc03665	46299	F-GTATGTGTTG CTTTGCTTCT TC	R-CAACTTCTGA GTCTTTACGT AG	(TA)34	50	127	This map	Null in M	Yes	Solyc02g090090.2, TPR domain containing protein IPR001440 Tetratricopeptide TPR-1
SSR2-116.2	SL2.40sc03665	46076	F-GCAGAACTTT TCTTAAGAAT CAC	R-CTCTTGAGCA TGTGAATAAC AGC	(AT)11	45	122	This map	Null in M	Yes	Solyc02g089800.2, Nuclear matrix constituent protein 1-like
SSR2-117.1	SL2.40sc03665	46547	F-GAGATTTTAT AGGTGATGTT TGTGG	R-ATCAACATCA TATGTCATTA TTC	(TA)10	50	137	This map	Null in M	No	\
SSR2-122.1	SL2.40sc03665	47596	F-GGCACTAAAC AATTCGTCAT CATG	R-CCTCAATCAA GTGTTAATTG TTG	(TA)9	55	111	This map	Null in M	No	\
SSR2-133.1	SL2.40sc03665	48518	F-CTCTTTGATA CCCATGTCCA TTC	R-GGAGATGGAG CATGTGTAGG ATTG	(AT)10	50	78	This map	No null	No	\
SSR2-136.1	SL2.40sc03665	48226	F-GTAGAGGATT GAATAATGGT TG	R-GATAAATAGA TCAAGATAAT TAATG	(AT)15	55	171	This map	No null	No	\
SSR2-136.2	SL2.40sc03665	48219	F-GAATGTGTTT GTGTCCATAT GG	R-CCATACTTGT GCACCTTCTT G	(AG)7	55	127	This map	Null in M	No	\
SSR2-138.1	SL2.40sc03665	48459	F-CCTTTTGGCA TTTGCAAGAG ACATC	R-GGCAATCAAT TCATTCGTTA AC	(AT)14	55	136	This map	Null in M	No	\
SSR2-139.1	SL2.40sc03665	48564	F-GGTAGTTTAA TGGTGGTTGC AC	R-GCGATTTCTT TAGCATAAGT TGAAG	(TA)11	55	118	This map	Null in M	No	\
SSR2-140.1	SL2.40sc03665	48766	F-CAACTATGTT ACTCCAAATG GTC	R-CTGGTTATAT AGCATTATCT ATC	(TA)11	50	188	This map	Null in M	No	\
SSR2-140.2	SL2.40sc03665	48984	F-CTAATAGAGG CAAAAACATG TAT	R-GTCAACCTCT AATCTTATAT TC	(AT)19	55	221	This map	No null	No	\
SSR2-142.1	SL2.40sc03665	49706	F-GAAGAAGAAG ATAGTCAACC C	R-GATGAATCGG GCTATAGGTA TG	(GA)12	50	127	This map	Null in M	Yes	Solyc02g094590.2, Transcription-repair coupling factor IPR011545 DNA_RNA helicase, DEAD_DEAH box type, N-terminal
SSR2-143.1	SL2.40sc03665	49467	F-GAACGTAGTC TTACCATTAG GC	R-GTATAGGGTG TTATTTTTAT CC	(TA)16	45	108	This map	Null in M	No	\
SSR2-145.1	SL2.40sc03665	49815	F-GCGTGAATAT CGAGAGACAT GCTG	R-CAACAAATAC AAGTGTCATA GC	(AT)10	45	96	This map	Null in M	Yes	Solyc02g094640.2, Acetyl-coenzyme A synthetase IPR011904 Acetate--CoA ligase
SSR3-0.2	SL2.40sc04439	74	F-GGTCATTTTC AAATCAGCCA G	R-CAAGTTGGTC CTCGACGTAC G	(AT)12	50	110	This map	No null	No	\
SSR3-4.1	SL2.40sc04439	199	F-CAGCAAACGA GATATTCAGA GA	R-CTAGTTGTGT ATATGAGATG CTAC	(TA)9	55	113	This map	Null in T	Yes	Solyc03g005340.2, Prolyl endopeptidase IPR001375 Peptidase S9, prolyl oligopeptidase active site region
TEI0528	SL2.40sc04439	235	F-CTACTGCTGG GCTTACCCTG TC	R-CAATGTAATT CATCACATAG TGC	(ATT)6	55	124	2*	Null in M	No	\
SSR3-7.1	SL2.40sc04439	39	F-GCTTTATTTG TGTTTCCTG	R-CAACTATCAC ATGATAATAA TTC	(TA)15	45	176	This map	Null in M	No	\
SSR3-15.1	SL2.40sc04439	813	F-GATAAACTAG AGGACCGAAG G	R-CCTATAGATT TCATAAGCAC GAGG	(AT)13	45	135	This map	No null	No	\
SSR3-15.2	SL2.40sc04439	751	F-CTACGAGTCT TCTTATGCTA TGTC	R-GCACTAATAC ATCACTAAGT G	(AT)12	45	153	This map	No null	No	\
SSR3-21.1	SL2.40sc04439	855	F-CAAACATATC ATACAAGCAT CAT	R-GGCATAATGA TAGATCTTTG AG	(AT)15	50	172	This map	No null	No	\
SSR3-26.1	SL2.40sc04439	1224	F-GCACCATATT TGGTATAAAT ATACG	R-GACAACGACC ATGTATCTTA CTAC	(AT)10	45	139	This map	Null in T	No	\
SSR3-26.2	SL2.40sc04439	1128	F-CTTCTCTTTG GTTGTGAAGA AGAC	R-GTTATACAAA TTTGAATTAG TTAGAG	(TA)13	45	142	This map	No null	No	\
SSR3-26.3	SL2.40sc04439	1239	F-CAAGAACAAT AGAAACAACA C	R-CCCTACATGG AAGTCTAATG G	(TATG)10	55	211	This map	Null in M	Yes	Solyc03g006660.2, Uncharacterized aarF domain-containing protein kinase 2 IPR004147 ABC-1
SSR3-30.1	SL2.40sc04439	1348	F-CATACTATAA TCCGTTGAAT CTGG	R-GAACGTTATG TCAAATCTAA TA	(TA)11	45	189	This map	Null in T	No	\
SSR3-31.2	SL2.40sc04439	1447	F-GCTATTTGAA TTCTCCTATA CCTATACC	R-GATACCACAA ACTGGAGAGC AGC	(AAT)14	55	151	This map	No null	No	\
SSR3-32.1	SL2.40sc04439	1829	F-GATGATAATA AGGAGTGAAA TGTG	R-GTACAAAAGT GGATGCATGT GG	(GA)10	45	122	This map	Null in M	No	\
SSR3-32.2	SL2.40sc04439	1654	F-CCAATTCAAG CAAATTTCAG ATC	R-GGAATGAGTA GTTAATCTTG CC	(AT)17	45	175	This map	Null in T	No	\
TGS0740	SL2.40sc04439	1690	F-CACTGGGAAA CAACACACTA TGAAG	R-CTGTACCAAA TATGGGTCGA GTCGG	(TG)10	55	157	2*	Null in M	Yes	Solyc03g007100.2, Cleavage and polyadenylation specificity factor subunit A IPR004871 Cleavage and polyadenylation specificity factor
SSR3-33.2	SL2.40sc04439	1900	F-GGTCTCAACT CCAGGCTGCT AC	R-GTATATTCGA TAGTAGATGA T	(CT)9	55	89	This map	Null in T	Yes	Solyc03g007330.2, Cell division protease ftsH homolog IPR005936 Peptidase M41, FtsH
SSR3-40.1	SL2.40sc04439	2227	F-GCACATTCAT TCCATTGAGT C	R-GTGGGATATT ATTCACACAT CC	(TA)15	45	92	This map	No null	No	\
SSR3-45.1	SL2.40sc04439	1946	F-GTGGAATATG ATCGATGACA C	R-GCTAGATGGA GTTCAGATAA ACAC	(AT)11	50	182	This map	No null	No	\
SSR3-45.2	SL2.40sc04439	1925	F-CCAAACAAAG TGTTAGTACG TGG	R-GCGATATTTA ATCTAATAAC TTAATG	(TA)11	55	162	This map	No null	No	\
SSR3-48.1	SL2.40sc04439	2102	F-GCACTTATTC GAAGAGTACC G	R-ATCAAGTCTC ATATCCGTCT AG	(TA)10	55	130	This map	Null in M	No	\
SSR3-54.1	SL2.40sc05330	8826	F-GTCTTGAAAA CTTAATTAGA CTTAAC	R-CAACGTCACA ATCAAGCTAG TACC	(TTA)9	55	112	This map	No null	No	\
SSR3-55.1	SL2.40sc04696	7798	F-CTCTGTACTT TCGCTCTATA T	R-GTTACTAAAA CAAACGTGAT T	(TA)17	50	237	This map	Null in T	No	\
SSR3-55.2	SL2.40sc04696	7792	F-GTCATCCATC ATTTCCTCAC AAG	R-GAATGTTTTC AAATATGTGG GG	(TTTA)5	50	118	This map	No null	Yes	Solyc03g026000.2, Unknown
SSR3-61.1	SL2.40sc04696	7356	F-GTTCTTTTCA GGTTTGATGA TTC	R-CCCATATTTC TTCTTTTAGC TGCG	(AGT)6	50	121	This map	Null in M	Yes	Solyc03g025580.1, Pectinacetylesterase (Fragment) IPR004963 Pectinacetylesterase
SSR3-63.1	SL2.40sc04696	7544	F-CATTGATACA ATTATAATAT GG	R-GTATTACCAA ATATGCATAA GATTC	(TA)11	55	101	This map	Null in M	Yes	Solyc03g025770.2, Glycosyltransferase CAZy family GT90 (Fragment) IPR008539 Protein of unknown function DUF821, CAP10-like
SSR3-71.1	SL2.40sc04704	33279	F-GTAGAAGGCT ATGTACTCTT CCTA	R-GGAAGAGTGC ATAACCTTCT AC	(TG)16	50	173	This map	Null in M	No	\
SSR3-72.1	SL2.40sc04133	27104	F-GAGTTATCTC AACTCGCATC CCTAC	R-CTTATCCAAA ATCACAGAAA TAATATG	(AC)15	45	222	This map	Null in T	No	\
SSR3-72.2	SL2.40sc04704	32897	F-CACGCAACTA AGATATGCAT TGG	R-CAGAAATAGA TACACAAGAG GATG	(AT)21	55	123	This map	No null	No	\
SSR3-72.3	SL2.40sc04704	32742	F-GTGAGTTTTG TTGTCAAGTT CAGG	R-CCTCGTCAAT TCTATTACCT ATG	(TA)15	50	192	This map	No null	No	\
SSR3-72.4	SL2.40sc04704	39839	F-GTGTTCCGCA TTACGCTTTG CGG	R-AATACCCTAT ATAACTTGAC CATG	(TA)16	55	158	This map	No null	No	\
SSR111	SL2.40sc03796	52956	F-TTCTTCCCTT CCATCAGTTC T	R-TTTGCTGCTA TACTGCTGAC A	(TC)6	55	188	1*	Null in M	Yes	Solyc03g097190.2, Cingulin-like
SSR3-73.2	SL2.40sc04704	31241	F-GGATCCTCCG GAATGCAAGG TTGCTC	R-CTATATTACT TTCATATATA AG	(AT)23	55	213	This map	No null	No	\
SSR3-74.1	SL2.40sc04704	32417	F-CGTAAGTATT GCACTAGTTA GCC	R-AATATCAACT ATGTGCAAGT TCAAC	(AT)13	55	217	This map	No null	No	\
SSR3-80.1	SL2.40sc06911	6697	F-GGATGCTTTG GACCATGTTT G	R-GTCTAGCTAA ACTATTAGC	(TA)7	50	89	This map	No null	No	\
SSR3-83.1	SL2.40sc03701	55964	F-GACACGTGAT ATAATTTAGA GCATG	R-GGGGTGATAT AATTGTGTGA G	(AT)10	45	160	This map	No null	No	\
SSR3-83.2	SL2.40sc03701	55776	F-GCATGATATT CTTGATACTC TATAG	R-GATAGCATTA AGATTGATAT TTCAC	(TA)21	50	167	This map	Null in T	Yes	Solyc03g111050.2, Plastid RNA-binding protein IPR003029 Ribosomal protein S1, RNA binding domain
SSR3-83.3	SL2.40sc03701	55912	F-CTATCATCTC CCAATATAAG TCG	R-CCGGCGATTG CTGTTGCTG	(AGC)7	55	112	This map	Null in T	No	\
SSR3-84.1	SL2.40sc03701	55976	F-GGTCAACTCA AGTGTACCTA TC	R-GACTAATCAT AGTTTTGTAG GGTC	(AT)17	50	117	This map	Null in M	No	\
TGS0479	SL2.40sc03701	56366	F-GCCTCAATCA ACAAACTACC TC	R-GATATCACCA AACTCCACAA CAC	(TA)13	55	126	2*	Null in M	Yes	Solyc03g111670.2, Receptor like kinase, RLK
SSR3-92.1	SL2.40sc03701	56686	F-TTGGATGTAA GTTGTAAGG	R-TGTGTGAATA GTGGATGTG	(TTG)5	50	113	This map	Null in M	No	\
SSR3-92.2	SL2.40sc03701	56648	F-CGTAAAAATG GCGGTAGT	R-CGGGTGATAA AGGTGGCT	(AG)16	45	158	This map	Null in M	No	\
SSR3-96.1	SL2.40sc03701	57269	F-CTTGTATCAA ATCATGACAT GAAC	R-CGACATCTTC TTAGAAAAGG CTATATGCC	(AT)12	50	190	This map	No null	No	\
SSR3-96.2	SL2.40sc03701	58923	F-CAGTGGGTTA AGTCCAAGTT GCTGC	R-GAATAACTAG TGGAGATGTA GTGG	(TA)9	55	213	This map	Null in M	No	\
SSR3-97.1	SL2.40sc03701	57018	F-CGTCTTTGCA AGACTCTTGA CTC	R-CTGAGTTTTG ATTATCACAT TAC	(AT)14	45	157	This map	No null	No	\
SSR3-103.1	SL2.40sc03701	58597	F-GGCCGTTTGT GCTTCTTAGA TG	R-CTCTCAACCA CAATTGTATA TTTGC	(AT)8	45	119	This map	No null	No	\
SSR3-115.1	SL2.40sc03701	59512	F-CCATCACTAA TTTGTTGAGA G	R-CTCACACTAT TTGTAACAC	(ATT)8	45	109	This map	Null in M	No	\
SSR3-120.1	SL2.40sc03701	59469	F-CACACAATAA AATCTAACAA GG	R-GGGTGGAGTC GGTTAAGGAG	(AT)10	55	102	This map	No null	No	\
SSR3-123.1	SL2.40sc03701	59901	F-GTCAACTAGA CAATGCCCTT GAGC	R-GCTACTAACT TTTGCAATGT TAAC	(AT)9	45	96	This map	Null in T	No	\
SSR3-124.1	SL2.40sc03701	60111	F-CACAGTTTTG ATGTTTTCCT TG	R-CTCAACAACC TAAACAGTAC ATC	(AT)15	50	103	This map	Null in M	Yes	Solyc03g116780.2, CUE domain containing protein IPR009060 UBA-like
SSR3-125.1	SL2.40sc03701	60178	F-GATAATGATT GATAGATAGC AAG	R-GTTTAGTGTC AGCAAGTCAC TAC	(TTTA)9	55	173	This map	Null in M	No	\
SSR3-125.2	SL2.40sc03701	60299	F-CTAGATCATA ATTCATGAGA TC	R-GGATGAAAGA ACATAAAACT G	(TC)10	45	116	This map	Null in M	Yes	Solyc03g116970.1, Sister chromatid cohesion protein pds5 IPR007942 Phospholipase-like, arabidopsis
SSR3-126.1	SL2.40sc03701	60465	F-GATGAGAGAG GAATGAAATG AGG	R-GTGTATGTAT ATATATAGCC ACTTC	(TA)13	55	175	This map	No null	Yes	Solyc03g117210.2, Unknown Protein
SSR3-126.2	SL2.40sc03701	60356	F-CCATCGCAAG TAGATCCAGA GTCC	R-CGGCTGTTAC ATCTGAAATG TG	(AC)8	45	91	This map	No null	Yes	Solyc03g117040.2, X1 (Fragment) IPR005379 Region of unknown function XH
SSR3-130.1	SL2.40sc03701	61205	F-GAGAAATACT AATAGGCTGT TC	R-GGATGGACCA ACTGTAGAGC AG	(AG)13	55	118	This map	No null	Yes	Solyc03g118220.1, Os03g0851600 protein (Fragment) IPR011046 WD40 repeat-like
SSR3-130.2	SL2.40sc03701	61162	F-GTATAATGTT ATTCATGATA TGC	R-GAATCTGAGA TCTCGGCATT CTC	(AT)10	45	118	This map	Null in M	No	\
SSR3-133.1	SL2.40sc03701	60761	F-GAAACGAAGA AAATGACTCT C	R-GTTCAAAGAT ATTTACTGAT GG	(TAT)8	55	114	This map	No null	No	\
SSR3-133.2	SL2.40sc03701	60828	F-GTGTGTTTAG CTACTTTCTG CTTGTC	R-CGGAAAGGCT AAATCTAATC TG	(TA)12	55	138	This map	No null	No	\
SSR3-134.1	SL2.40sc03701	60417	F-CACGTACGCC GCCTTTGAGA G	R-GAAGATGATG ATCCTCGGAG TG	(CA)7	55	113	This map	Null in M	Yes	Solyc03g117110.2, DCN1-like protein 4 IPR014764 Defective in cullin neddylation
SSR3-134.2	SL2.40sc03701	60560	F-GAAAGGATTT GATAAGACCA A	R-GGTCACATGT ATGTACACGT GTG	(ATT)9	50	147	This map	Null in M	No	\
TGS1173	SL2.40sc03701	61336	F-CTAGTTGGCT GGAATACCAA C	R-GGTACTTAAG TTAAGAGGAA TG	(AC)9	50	152	2*	No null	Yes	Solyc03g118390.2, Chromosome 14 contig 1 DNA sequence
SSR3-138.2	SL2.40sc03701	61436	F-GGTGCTACTC TATAGTGTGA ATG	R-CGATGTTAGA AGCTTGGTCA AAC	(TG)10	55	189	This map	Null in M	No	\
SSR3-139.1	SL2.40sc03701	61280	F-GTAGAGTAAG AAATGTGGCT CTGC	R-CCAAGGTATG GTTGATGATG G	(ACC)7	55	141	This map	No null	Yes	Solyc03g118310.2, BHLH transcription factor IPR011598 Helix-loop-helix DNA-binding
SSR3-142.1	SL2.40sc03701	61670	F-GCTTTAGTTC TCCTAGCTAT G	R-CATAGCTAGG AGAACTAAAG C	(GA)8	50	93	This map	Null in M	No	\
SSR3-142.2	SL2.40sc03701	61769	F-GTACAAGAAG AAGAATAGGA G	R-CGACAGGATA TTATACTATA C	(TA)9	45	125	This map	Null in M	Yes	Solyc03g118970.2, Multidrug resistance protein mdtK IPR015521 MATE family transporter related protein
SSR3-148.1	SL2.40sc03701	62696	F-CCTAACATAT ATAGTTTATG ATG	R-CATAGTTATT CTTGGTCAAG C	(AT)22	45	227	This map	No null	No	\
SSR3-153.1	SL2.40sc03701	63425	F-GCCAAAAATT CTAGTAAAGG G	R-CGTCGAGGTA ATTTACTATC G	(TA)13	55	151	This map	Null in M	No	\
SSR3-159.1	SL2.40sc03701	63463	F-GTTTCCCTGA TTCCTACTAT G	R-GCTCGTAATA ATTTGATTCT CTTAC	(AT)6	50	89	This map	Null in M	No	\
SSR3-159.2	SL2.40sc03701	63439	F-CTATATTGCT TGGAATAGTA GTG	R-AGCGAGCTAG GGCAGAAAGT G	(AT)6	45	149	This map	Null in M	No	\
SSR3-165.1	SL2.40sc03701	64220	F-CAGTTCCAAT ATTATTGTTC C	R-GTCATCTTTA GTCATTGGAG TCC	(AT)19	45	123	This map	Null in T	No	\
SSR3-165.2	SL2.40sc03701	64216	F-GCTAGTCTAT TCCACCTTTG AAG	R-CTTGACAATC AATATCACCA TGTC	(TA)10	55	129	This map	No null	No	\
SSR3-171.1	SL2.40sc03701	64720	F-CTAATATAGT AGAGTAGGAG TAAG	R-GCTCTAATGA TAAGGAGAGA GTCTG	(TCT)7	45	188	This map	Null in M	No	\
SSR4-0.1	SL2.40sc03604	96	F-CATGTGAGAT CAGAAGAATC C	R-GCACACATAT ATGATATTGC CTC	(CT)17	50	151	This map	Null in T	Yes	Solyc04g005140.2, Uridine kinase IPR008172 Adenylate cyclase
SSR4-0.2	SL2.40sc03604	310	F-CTCTATTTGC TTACAACCGT CTGG	R-GAAACTTAAA GGGAATGCAA TG	(AT)7	50	134	This map	Null in M	No	\
SSR4-0.3	SL2.40sc03604	430	F-CTCTTTGTCC ATAACTTGTC TCTC	R-GTGTTAAGAA GGCAAGAATT TGTG	(AC)7	50	124	This map	Null in M	Yes	Solyc04g005660.2, Transcription factor style2.1 IPR001092 Basic helix-loop-helix dimerisation region bHLH
SSR4-1.1	SL2.40sc03604	680	F-GAGCTGGTGA ATGGAGTGTT TAG	R-CACACTAATA GGAGTAATAG TGG	(AT)11	55	182	This map	Null in M	No	\
SSR4-1.2	SL2.40sc03604	598	F-GTTACATTAT ATCCACTCCA TAATC	R-GGTAGACATG GGACACAACC TAG	(TA)15	50	201	This map	Null in M	No	\
SSR4-2.1	SL2.40sc03604	779	F-CATGTTTATT ACTATAAGTT CTTTATC	R-CTAATCATAA ACTCAACCTC TC	(ATA)14	45	170	This map	Null in M	No	\
SSR4-7.1	SL2.40sc03604	1598	F-GAGTAAGCAT AGAGGTTAGG ATG	R-GAAGGAAAGA AATAGCAACA C	(TTA)12	55	154	This map	Null in M	No	\
SSR4-7.2	SL2.40sc03604	1691	F-GCACTAGCAA TCAGGTTATC	R-CCAATTGATC GATCAGGAAG	(TA)10	55	145	This map	Null in M	Yes	Solyc04g008030.1, Cleavage and polyadenylation specificity factor subunit 3 IPR001279 Beta-lactamase-like
SSR4-7.3	SL2.40sc03604	1607	F-GGTCTCTAGC CACATAACTT C	R-TGCATATTCA ATATGTAACA TAC	(TA)10	50	120	This map	Null in M	No	\
SSR4-9.1	SL2.40sc03604	1946	F-GTTGTATATA AATATAACAA CACC	R-GTTATATTGA TACTCAATTG ACATT	(AT)15	50	159	This map	Null in M	No	\
SSR4-9.2	SL2.40sc03604	2155	F-CGATCAAATT CATGACAATT ATAATG	R-GAAGAGGCAA ATAATATCAA TAGAGTG	(TA)10	50	100	This map	Null in M	Yes	Solyc04g008530.1, Ubiquitin carboxyl-terminal hydrolase family protein expressed IPR002083 MATH
SSR4-10.1	SL2.40sc03604	2529	F-CAGCTACAAA TGACAAAGTT GAGG	R-CTTGCCAAAC CACTTACCAA TATG	(AT)22	55	149	This map	Null in M	No	\
SSR43	SL2.40sc03604	2128	F-CTCCAAATTG GGCAATAACA	R-TTAGGAAGTT GCATTAGGCC A	(TAC)7	55	237	1*	Null in M	Yes	Solyc04g008500.2, C2H2L domain class transcription factor IPR007087 Zinc finger, C2H2-type
SSR4-19.1	SL2.40sc03604	2376	F-GTGTGCATGT TCAAAAGAGA G	R-GACCAACTTC GGAGTGAATC C	(AG)9	55	110	This map	No null	Yes	Solyc04g008700.2, Pre-mRNA-processing factor 40 homolog A IPR002713 FF domain
SSR4-22.1	SL2.40sc03604	3369	F-GTGCATTATG AAAGTTGGAG G	R-GGTAATCCTT CCATACTAGT AGG	(AT)7	50	142	This map	Null in M	Yes	Solyc04g010070.2, Protein phosphatase 2A regulatory subunit B_apos-like protein IPR011992 EF-Hand type
SSR4-22.2	SL2.40sc03604	3384	F-GAAGTTGTTA ATGTTGGTTA CG	R-CAGGTAGAAG TATTGCAGAA AC	(GA)9	45	95	This map	No null	Yes	Solyc04g010080.2, ATP-binding domain-containing protein 4 IPR002761 Protein of unknown function DUF71, ATP-binding region
SSR4-24.1	SL2.40sc03604	3945	F-CAAGCTTAGA GGTGTAGCTA TG	R-GCTAAATCAT CTATCGATTA CC	(AT)10	50	171	This map	Null in M	Yes	Solyc04g011510.2, Triosephosphate isomerase IPR000652 Triosephosphate isomerase
SSR4-31.1	SL2.40sc03604	4466	F-GAAATGAAGG GAGTACTATT ATTCTC	R-GGGCTATAAC TAAACCTAGA ATGAA	(TA)21	50	200	This map	No null	Yes	Solyc04g012180.2, Ras-related protein Rab-25 IPR015595 Rab11-related
SSR4-40.1	SL2.40sc03604	4574	F-GTCAACGTTA CGTAAAACAT TTCAC	R-GACACTAATC CCTATAATCA AAC	(TA)8	50	101	This map	No null	No	\
SSR4-40.2	SL2.40sc03604	4670	F-GAACAATGCC ATTATCTATC ACC	R-GCACATCTCA AATCGATACG TAAG	(ATA)7	55	147	This map	Null in M	Yes	Solyc04g014430.1, Rhamnogalacturonate lyase IPR010325 Rhamnogalacturonate lyase
SSR4-45.1	SL2.40sc03604	4754	F-GTATATGGAT CGTGAATATC GAAC	R-CTGATATGTA TCCAAGTAAT CAAC	(AT)8	50	171	This map	Null in M	No	\
SSR4-46.1	SL2.40sc03604	4815	F-CTTACTTCCT CATTACCGCG	R-CATTCCCGAT ACACTGACCT AAC	(AT)8	45	118	This map	Null in M	No	\
SSR4-47.1	SL2.40sc03604	4933	F-GTATACCAAA ACAGATTATA CAATG	R-CTATGCTATT TCACTACACA C	(TA)7	45	102	This map	No null	No	\
SSR4-47.2	SL2.40sc03604	4824	F-GACTCATTAA AAGGGAAAGC	R-CATGGTAAAT ACTAGAGTTC G	(AT)12	45	129	This map	No null	No	\
SSR4-47.3	SL2.40sc03604	4866	F-CCGAACAAGG AATTGGAATG AAT	R-CTACGTTAAC TTTACTACAG AAC	(AG)15	55	122	This map	Null in M	No	\
SSR4-48.1	SL2.40sc03604	5047	F-CATGGCAAAA TTCTTGTCG	R-GGTTCTAAAA CATGAATTCA CG	(AT)8	55	146	This map	No null	No	\
SSR4-51.1	SL2.40sc03604	5258	F-CGCTTCTTAT GTAGTCGATT TG	R-GGAATTTACA TGCATATATT CAC	(AT)11	55	145	This map	No null	Yes	Solyc04g015060.1, Nuclear transcription factor Y subunit B-6 IPR003957 Transcription factor, CBFA_NFYB, DNA topoisomerase
SSR4-54.1	SL2.40sc03604	5529	F-ATTCACTACA TGATAAAGAT AC	R-CAATGTTCAG AGGCACTGAA TG	(CT)9	50	136	This map	Null in M	Yes	Solyc04g015340.2, Serine carboxypeptidase K10B2.2 IPR001563 Peptidase S10, serine carboxypeptidase
SSR4-62.2	SL2.40sc06101	52879	F-GCTAAAATCA ATAACTACGT GAGAC	R-CGCATAAGGT GGCTCCGCTC CTG	(ATT)10	50	114	This map	No null	No	\
SSR4-62.3	SL2.40sc06101	52912	F-TTAGGGTGGG TTTGTTAGGA AG	R-CACCTCATAA TACTTGCTTA ACC	(AT)21	55	144	This map	Null in M	No	\
SSR4-66.1	SL2.40sc06101	53743	F-CCTCTTGTAA TTTCAAATAT TCAC	R-GTGTAATCTA AACTACTTCG AC	(TA)22	45	137	This map	No null	No	\
SSR4-67.1	SL2.40sc06101	53880	F-CAAATCTTGT ACTTGCGAGA TATG	R-GTATCTACTT GATATTGAAT AGTTG	(TA)35	50	231	This map	Null in T	No	\
SSR4-67.2	SL2.40sc06101	53958	F-GACATTAACT TAAATAAGAT CC	R-CGTCATCATT ATTGTTGTTG TCG	(AAT)12	55	145	This map	Null in M	No	\
SSR4-69.1	SL2.40sc04135	55348	F-GCTATCCATT CGAATCTTTC GTAT	R-CTAGTTGAAT TTCATATATG G	(AT)11	50	143	This map	Null in M	No	\
SSR4-70.1	SL2.40sc04135	55766	F-GTAACAATGA GAATTATCAT G	R-CGATACACT ATATCTGGTT TATG	(TA)19	45	142	This map	No null	No	\
SSR4-71.2	SL2.40sc04135	56198	F-GTCGTATTAG ATCTAGACTA GTAAAC	R-GACGTATTAT ATACGTTGAC ATTGACC	(TA)14	55	142	This map	No null	No	\
SSR4-73.1	SL2.40sc04135	57405	F-GAGAGTATAA ATGTGAAATG AGG	R-GATAATAAGG GTAAATTAGA AAG	(AT)10	55	109	This map	No null	Yes	Solyc04g072850.2, Alpha-L-arabinofuranosidase_beta-D-xylosidase IPR001764 Glycoside hydrolase, family 3, N-terminal
SSR4-73.2	SL2.40sc04135	57504	F-GTTCAATAAG AAAGTATTAT TG	R-CGTGTTAACC CAGATATACA TAC	(TC)8	55	91	This map	No null	Yes	Solyc04g072920.2, Trehalose-6-phosphate phosphatase IPR003337 Trehalose-phosphatase
SSR4-74.1	SL2.40sc04135	56695	F-GTCATGTAAC TAATACTTGC	R-GTCCTATCAA AATGCAACTG TC	(TTA)6	55	199	This map	Null in M	No	\
SSR4-74.2	SL2.40sc04135	56747	F-GGAAGAAAGG CATGCACACG AC	R-CTGCTGCTTA ACCACAGGCA AC	(TA)6	45	145	This map	Null in M	No	\
SSR4-74.3	SL2.40sc04135	56708	F-CAAGGTAGGA TTAGTATGAC AG	R-GCATTGAAGA GTCTCTTCTC TG	(AG)7	45	152	This map	Null in M	No	\
SSR4-77.1	SL2.40sc04135	57493	F-GTAGTATAAT TTATTCTCAA GACG	R-GGAATGTCAT ATTGTCAAAC GTAGG	(AT)10	55	149	This map	Null in M	No	\
SSR4-77.2	SL2.40sc04135	57308	F-GGATTGAGAT AACATTAGCA TCATGC	R-GCTATTACAA ACTTTCAAAT AACATT	(AT)20	45	157	This map	Null in M	No	\
SSR4-77.3	SL2.40sc04135	57419	F-GGTGAAGTAG CATTTGTACG CCG	R-CACAGTGAAA TTATAGATTT GTG	(TA)36	45	257	This map	No null	No	\
SSR4-82.1	SL2.40sc04135	57691	F-CTACTCACTT ATAAAATCTA CTCC	R-GACCACAAAA TTCTTGTTTA TGTC	(ATA)6	55	122	This map	No null	No	\
SSR4-83.1	SL2.40sc04135	57832	F-GCATGGCAGA ATGATGTATT TCTC	R-CTTACGATGT TTTGTCAGAT AAGG	(AC)17	55	148	This map	No null	Yes	Solyc04g074250.1, Methyl binding domain protein IPR007087 Zinc finger, C2H2-type
SSR4-84.1	SL2.40sc04135	58483	F-GCATATCAGT CAAAAGACTA C	R-GCCGCAAAAC TTCTTTCTAG C	(ATT)9	55	126	This map	Null in M	No	\
SSR4-84.2	SL2.40sc04135	58343	F-CGTCTGCAAA GCTGTTCCTC CG	R-GTGTGACAAT TTCTATTATA GTG	(AAT)9	50	127	This map	No null	No	\
SSR4-85.1	SL2.40sc04135	58578	F-GAGAATTACG ATTATCAGAT CAC	R-GTCATCTAAA GGAAACAAAC ATG	(AT)9	55	194	This map	Null in M	No	\
SSR4-88.1	SL2.40sc04135	58802	F-GTAGTTTGAC TTAATTCTTA C	R-CCTAATGAAG CGATCCACAG ACAC	(AT)21	45	134	This map	Null in M	No	\
SSR4-91.1	SL2.40sc04135	59292	F-GTAGTCACAC ATTCGTAAGA GTGTC	R-CTCGTTATGT TAAGAGTATT C	(AT)7	50	133	This map	No null	No	\
SSR4-91.2	SL2.40sc04135	59371	F-GTTCAACATA GATTTGTTGA TTC	R-GCAAAGCATT ATATTCTACG CC	(TA)9	55	185	This map	No null	No	\
SSR4-93.1	SL2.40sc04135	59937	F-CTTCTCTTTA TCCTCTTATT CC	R-GTAGCACCAA ATAGGACAGC	(CT)9	45	127	This map	No null	Yes	Solyc04g077430.2, Chaperone protein dnaJ IPR001623 Heat shock protein DnaJ, N-terminal
SSR4-95.1	SL2.40sc04135	59977	F-CATATCATTA TATTATAGCT C	R-GAACTCATTT CAGAGTCCAG	(CT)11	45	198	This map	No null	No	\
SSR4-96.1	SL2.40sc04135	60179	F-CTCTTGATTA TTGATAGTCT T	R-CTTATTGAAG TTCTTCTCTT C	(AT)11	50	167	This map	No null	No	\
SSR4-96.2	SL2.40sc04135	60330	F-CATTGGTCAT CTCATACCAA TTG	R-CAACAACGTA AATGACCATC ATC	(AT)12	55	121	This map	Null in M	No	\
SSR4-97.1	SL2.40sc04135	60385	F-GTTTGGGCTA ACACACGCAT AG	R-CGGACAAACG TGCAACACAT G	(AC)8	55	88	This map	No null	Yes	Solyc04g077930.2, Activating signal cointegrator 1 complex subunit 2 IPR003892 Ubiquitin system component Cue
SSR4-101.1	SL2.40sc04135	61027	F-CGAAATCATG AGAAGACTGT CTC	R-GTACTCTATA TTAATGCATC CAC	(TAA)7	55	120	This map	No null	No	\
SSR4-104.1	SL2.40sc04135	61370	F-CACAAGGACT AGTTAGTGGT TAC	R-CTAACAATCA TTTAATAGGC ACAG	(TA)9	55	216	This map	No null	No	\
SSR4-107.1	SL2.40sc04135	61481	F-CGATATTATT GAATCGAAAT CGC	R-CATCTGCAAA CCAGCTGTG	(AT)8	55	175	This map	Null in T	No	\
SSR4-109.1	SL2.40sc04135	61660	F-GCACAGGGAA GAACTCGAAC C	R-GAGTTTGAAA CCTTGAGAAC ACG	(AT)11	55	125	This map	No null	No	\
SSR4-109.2	SL2.40sc04135	61737	F-GATATGTATC AGACTGTACT ATC	R-GGATTGCCTG AGAGATCTGT TAATG	(AG)11	45	172	This map	No null	Yes	Solyc04g079830.2, BEL1-like homeodomain protein 2 IPR006563 POX
SSR4-115.1	SL2.40sc04135	62134	F-CTCTTCCCTT CTTTGCTAAA CAGC	R-GTGTCACGTA AAATGAGACG G	(AT)20	50	113	This map	No null	No	\
SSR4-121.1	SL2.40sc04135	62179	F-CCACAGCTTC TCATCTCCCT ATG	R-GGTGTGGACA TGTTACTAGT TTC	(AT)25	55	150	This map	Null in M	Yes	Solyc04g080390.2, Unknown
SSR4-121.2	SL2.40sc04135	62280	F-GGAATTGTTA TTGTACCTTT TGTAG	R-CCTACTTGAA CATTTGAGAT AGGG	(AT)9	55	123	This map	No null	No	\
SSR4-123.1	SL2.40sc04135	62463	F-GATTGTCTAC TTGTGAATCT GTGAT	R-CAATGTCCTT TCAACATCTT TATG	(AT)12	55	139	This map	No null	No	\
SSR4-123.2	SL2.40sc04135	62553	F-GACCTTAATT TTCCTCCATG GTG	R-GCTCTAATAC CTTTACAAGT ATAC	(AT)14	55	146	This map	No null	No	\
SSR4-123.3	SL2.40sc04135	62402	F-CTAGGTGAAA AAGAATTAAG AC	R-GTTGTCTTCA AATATTATAC AC	(AT)9	45	116	This map	No null	No	\
SSR4-128.1	SL2.40sc04135	62970	F-GTTGATACTT GCAAAAGAAT TGG	R-CAAGCACACA ATGTATAAAC AAC	(TAT)12	55	133	This map	No null	No	\
SSR4-131.1	SL2.40sc04135	63001	F-CTGAATTTGG TCCTTTATGT AC	R-GATGGTACTG TAATTTCTCT AC	(AG)7	55	193	This map	No null	Yes	Solyc04g081420.2, Unknown
SSR4-133.1	SL2.40sc04135	63586	F-GTGATAAAAC ATACTCCCTA ACC	R-GCAAAGGTAA TCCAAGTGAA GAA	(ATT)9	50	138	This map	No null	No	\
SSR4-134.1	SL2.40sc04135	63592	F-CATCTATTAA ATGCACACAT GGTGG	R-CCTGATAAAA ATACATTCAG TG	(TA)11	55	122	This map	Null in T	No	\
SSR4-134.2	SL2.40sc04135	63884	F-GAGTGTTCTA CTGACTAGAG AACC	R-CCAATATTCC CTGATTCCTT CC	(AG)13	50	118	This map	Null in M	Yes	Solyc04g082700.2, Solute carrier family 2, facilitated glucose transporter member 12
SSR4-135.1	SL2.40sc04135	63782	F-CTTCGATCGA TGAGAATCTT GTC	R-GAGTCTAGTC CTTATAGGAT G	(AT)28	55	177	This map	No null	No	\
SSR4-135.2	SL2.40sc04135	63815	F-CATTACAAGT AGAAGAAGAT GG	R-GTGAATGTTG AAAAGAGGG	(AT)13	55	167	This map	No null	No	\
SSR5-0.1	SL2.40sc03726	804	F-GTCGTAATTT AGATGATGTA TGTC	R-GATCTAAATG TCTAATAGGA TAC	(TAT)14	45	131	This map	No null	No	\
SSR5-0.2	SL2.40sc03726	799	F-CCTATACTTA GTCACAAGAC C	R-CTCTGACCTT TCACACGAGA TT	(TA)12	45	160	This map	Null in T	No	\
SSR5-6.1	SL2.40sc03726	551	F-GCTTAGCAGT GATCCAACAA TG	R-GGAATACATA GTATAAACAT CAATCG	(TA)24	55	192	This map	Null in M	No	\
SSR5-7.1	SL2.40sc03726	475	F-CCAACGAAGG TGCAGCATGA TG	R-CTGCTCTCTG CATTCAGTTA ATG	(AC)10	55	127	This map	No null	Yes	Solyc05g005640.2, PHD finger family protein _ methyl-CpG binding domain-containing protein (ISS) IPR019787 Zinc finger, PHD-finger
SSR5-8.1	SL2.40sc03726	781	F-GGATACCAAA ATGTCTCATA TGC	R-GTGCAACACA ATATGCGCAA G	(TA)14	45	137	This map	No null	No	\
SSR5-8.2	SL2.40sc03726	675	F-GCTACTTTAG AGGGAATGAG CAAC	R-GGATTGAAGT TTACCGTGTG CAC	(TAA)8	45	154	This map	No null	No	\
SSR5-12.1	SL2.40sc03902	62647	F-CATCCTCTAA GTCAATTGAG TC	R-CTAACTACTC CATTAAAGTG TAGC	(TAT)9	55	142	This map	No null	No	\
SSR5-13.1	SL2.40sc03726	1320	F-GGTACATACA AGAAGGACGA ACC	R-CTCAATCTTA TTATTATTGT GAC	(AT)13	45	176	This map	No null	No	\
SSR5-21.1	SL2.40sc03726	2091	F-CAATCACATA ATTTTTCATA CATAC	R-GTTCAAATTA AGCGATGAAA TC	(AT)15	55	107	This map	No null	No	\
SSR5-21.2	SL2.40sc03726	2183	F-GCCAAATTAA TATTGTACGA AC	R-CCATCATTCA TCTTCATGCT CTTC	(AT)11	50	129	This map	No null	Yes	Solyc05g007690.1, MYB transcription factor IPR015495 Myb transcription factor
SSR5-22.1	SL2.40sc03726	2291	F-CATCAATTGA TCTCATCCAT AC	R-CAACGTACTT CCATCGAGGA TAA	(TCT)6	55	107	This map	No null	No	\
SSR5-23.2	SL2.40sc03726	2427	F-CGTAATTTAC TATATGAATC CC	R-CTAGCTAACA TGTAATTTGG ATGTC	(TA)12	50	100	This map	No null	No	\
SSR5-23.3	SL2.40sc03726	2335	F-GTATTCTTGA CATTGATCAT C	R-CATCATTCTT CTTGATTATC TTC	(AT)10	55	136	This map	Null in T	No	\
SSR5-25.1	SL2.40sc03726	2587	F-GGTATATCAG TAATATTAGT TG	R-CTTAGAGAAG TACCACAATG G	(TA)7	45	154	This map	No null	No	\
TES0941	SL2.40sc03726	2673	F-CGACTTAAAC TCAATGATGA ATC	R-ATGACCACCG GTGGATAAAG	(ACT)6	45	169	2*	No null	No	\
SSR5-29.2	SL2.40sc03726	2672	F-CACGTGGTTG CTGTGAAATT TATG	R-GAGCGCAAAT AAGAGAGTAA GG	(AT)7	45	137	This map	Null in T	No	\
SSR5-35.1	SL2.40sc03726	3565	F-GTGCTAAACT AAATGTGTAA ATG	R-GTGGAGAATT ATAACATCAA C	(TA)9	45	109	This map	Null in T	No	\
SSR5-37.1	SL2.40sc03726	2931	F-GGAAGAGGTA ATTTCTAGTT CATG	R-GAACACAGCT GGAACCATCT G	(TA)8	50	131	This map	No null	No	\
SSR5-39.1	SL2.40sc03726	4649	F-CCTTAAGAGA ACAATTAAAT CATTC	R-CTCTCGATAA ACATCAAATA TGG	(AT)12	45	124	This map	No null	No	\
SSR5-46.1	SL2.40sc03726	4468	F-GACAGAAGTT ATTTCTATAC TC	R-GATATGTGAC TGCAGTAATG AG	(AT)11	50	146	This map	Null in M	No	\
SSR5-49.1	SL2.40sc03726	3563	F-GTTGGAAGTA GTTGGAGATT TGAG	R-GACTTCTTTT GCCAAACAAC TTG	(AAT)12	45	122	This map	No null	No	\
SSR5-54.1	SL2.40sc03726	5285	F-CATGTTGACC TATGTCGGTC C	R-CGAAACTCCA CCATTGAGCG C	(TG)10	55	86	This map	No null	Yes	Solyc05g012060.2, Unknown Protein IPR011046 WD40 repeat-like
SSR5-57.1	SL2.40sc03726	5751	F-CTTCTAGAGT TTGTTTGATA CG	R-CCTCATATGT AGGGCTCTTT GC	(AT)17	50	100	This map	Null in M	No	\
SSR5-60.1	SL2.40sc03726	6073	F-GAGTTTGATT AATGAACTCA TC	R-GAGATATATA CCAACTATAA GGC	(TA)6	50	101	This map	Null in M	Yes	Solyc05g012970.2, Sulfotransferase family protein IPR000863 Sulfotransferase
SSR5-63.1	SL2.40sc03726	7133	F-CCATTTGTGT CACCTTTAGC C	R-GAATGTTATG GCTTTCGCTT AG	(TA)24	50	151	This map	Null in M	No	\
SSR5-65.1	SL2.40sc03726	6268	F-GGCAATGATA TCTTACACTT ATC	R-GAAACTTCGA TAGCCAAGAA TATG	(AT)17	55	184	This map	Null in M	No	\
SSR5-68.1	SL2.40sc03726	9892	F-GCCTTTCCTT TCTTGTAGTG ATCC	R-GAAGACTTAC TCGTCAAGCA TTAC	(AT)27	50	186	This map	Null in T	Yes	Solyc05g015130.1, Ulp1 protease family C-terminal catalytic domain containing protein IPR003653 Peptidase C48, SUMO_Sentrin_Ubl1
SSR5-69.1	SL2.40sc03726	10000	F-CACAACGAAA AGAGACGAAG AAG	R-CGAGACTTGT ACTCGTATAG TAGC	(AT)33	50	191	This map	Null in T	No	\
SSR5-70.1	SL2.40sc03726	10166	F-GTATGACATT GTGTGGTATA GTC	R-CATGTGTTCA TCAATTCTTG CC	(ATAC)6	55	159	This map	Null in M	No	\
SSR5-72.2	SL2.40sc03902	60403	F-TATCTCGAAT CTCCCTATAA CAAC	R-TAGTGACATC TTTCTATACA CC	(AT)29	50	190	This map	No null	No	\
SSR5-77.1	SL2.40sc03902	61138	F-GATTAGGCCT CATGTGTATC	R-GTTCTCAAAC ATTGTGCGTT G	(AT)10	45	79	This map	No null	No	\
SSR5-79.1	SL2.40sc03902	61529	F-GGACACTCAT TACCATTATG TC	R-GCTACACGCA TTTTAGGGTG TTC	(TA)15	55	137	This map	Null in M	No	\
SSR5-79.2	SL2.40sc03902	61552	F-GAAAGGGTAC GCGTGCAAAG C	R-CGAGCTTTAC ACGCGTACCC TATC	(AT)15	45	135	This map	Null in M	No	\
SSR5-84.1	SL2.40sc03902	61641	F-GGGTAAGAGA TCTGGATATA AGAG	R-GAAGCTAAAC TCTAAGAAAC G	(TA)19	45	89	This map	Null in M	No	\
SSR5-86.1	SL2.40sc03902	61754	F-CTCCCTCTAC ATGCATCCTG	R-GTAACTTTGT AACTTATCTC CAAC	(TA)19	45	176	This map	Null in M	No	\
SSR5-86.2	SL2.40sc03902	61793	F-CCAAAATGCA CCATTGTGTG TGTG	R-CACATTATGT CATTCATCAT ATC	(TA)15	45	96	This map	No null	No	\
SSR5-95.1	SL2.40sc03902	62091	F-CGTTTCCTAC CATGTTCCAT C	R-CTGATGTTGT AGAGACGAAT TGAG	(AT)8	50	154	This map	No null	No	\
SSR5-95.2	SL2.40sc03902	62097	F-GGTTGGTTAC CAATCGCATT GAC	R-GTATGTATCT AGAATATCTT ATTATG	(AT)11	45	127	This map	No null	No	\
SSR5-99.1	SL2.40sc03902	62510	F-CTAGTTGCTT TGTCTTTGTC GCCC	R-GGTGTGAATG AGAGTATTCT TG	(TCT)8	55	122	This map	No null	No	\
SSR5-99.2	SL2.40sc03902	62483	F-TAAGAACATG TTATTATGGG TGTC	R-GCAAAATCAT TTACTCAACA ACC	(AT)25	50	199	This map	Null in M	No	\
SSR5-102.1	SL2.40sc03902	62594	F-CATAGATTAA GAGGATACTT GTTC	R-CCTTTCTATA AATAACTGAG TTTTC	(TA)12	50	130	This map	Null in M	No	\
SSR5-102.2	SL2.40sc03902	62724	F-GTTGATTTGA CATAGACCAA G	R-CTATTAATTA CTTTCAATTC ATGAC	(AT)11	50	179	This map	No null	No	\
SSR5-102.3	SL2.40sc03902	62772	F-GGAGAAAGCA AACTAGCTTG C	R-CAATAACAAT GAACATGCCA C	(AT)17	50	198	This map	Null in M	No	\
SSR5-102.4	SL2.40sc03902	62630	F-CTAGAAAAGT GAAGTCCTCA TAAG	R-ATACTAGATA AAATTCATAT ATTAGC	(TA)17	55	215	This map	No null	No	\
SSR5-103.1	SL2.40sc03902	62620	F-CACTTAATAT ACACTAGATA CATG	R-GAGGTAATCA ACTAGATTCA CATG	(TA)7	50	164	This map	No null	No	\
SSR5-104.1	SL2.40sc03902	62930	F-GCATCTACTT TGAGGAATAG TG	R-GTTGTTTGAT TTTTCATATT TCGG	(AT)11	55	121	This map	No null	No	\
SSR5-104.2	SL2.40sc03902	62821	F-GCAAGACAAT GATAATGATA ACG	R-CAAGGATAGA ATTGAAACGT AAG	(TA)10	55	101	This map	Null in M	Yes	Solyc05g053600.2, ATP-binding cassette transporter IPR013525 ABC-2 type transporter
SSR5-104.3	SL2.40sc03902	62868	F-CATTGTTTCT ATCTCTAGCC TAA	R-CATGTTCAAA GTGAAACAAC	(TA)10	55	85	This map	Null in M	Yes	Solyc05g053660.1, BHLH transcription factor IPR011598 Helix-loop-helix DNA-binding
SSR5-105.1	SL2.40sc03902	63132	F-GATCATCGTG TGTATATATA ACC	R-CGCAACAGTG ACCATAGGTT ATGG	(AT)12	50	115	This map	No null	No	\
SSR5-105.2	SL2.40sc03902	63080	F-GACAAAGAGA CTAGTAGTAT CCAAC	R-CCAAATCCAT GTCATGCACA AGTC	(AT)21	55	214	This map	No null	No	\
SSR5-107.1	SL2.40sc03902	63177	F-TCTCAAAGTC GTTCCTTCTT GA	R-GGAAGAGAAA CGCGGACATA	(TC)6	55	164	This map	No null	Yes	Solyc05g054050.2, Glutamate decarboxylase IPR010107 Glutamate decarboxylase
SSR5-108.1	SL2.40sc03902	63600	F-CCTTCTTCTC CCTTCACTT	R-TTTATTTTTT CAACCACGC	(TA)22	55	237	This map	No null	Yes	Solyc05g054560.2, UPF0497 membrane protein 2 IPR006459 Uncharacterised protein family UPF0497, trans-membrane plant subgroup
SSR5-108.2	SL2.40sc03902	63516	F-CTTGATATGA CATATTACGA TAC	R-GGTACTTGCA TGTACCATAA CCTAC	(AT)8	55	135	This map	Null in M	Yes	Solyc05g054440.2, Glucan endo-1 3-beta-glucosidase IPR013781 Glycoside hydrolase, subgroup, catalytic core
SSR5-111.1	SL2.40sc03902	63950	F-CAAGAAACTA AGAAGAAGGC C	R-CATCAACTTC TTGGAAACAG GTAC	(TA)15	55	140	This map	Null in M	Yes	Solyc05g055030.1, Myb-related transcription factor IPR015495 Myb transcription factor
SSR5-112.1	SL2.40sc03902	64105	F-GTTTATGTGC ATCTTGATGA CTA	R-CTTACGCTAT ATATAAGATT	(TA)7	45	119	This map	No null	No	\
SSR5-112.2	SL2.40sc03902	64115	F-CCTCACTTAG TGGGATTTCA C	R-CTTGTTGCTA GCGAGATACG	(TGT)7	45	105	This map	No null	Yes	Solyc05g055240.2, Myb family transcription factor IPR006447 Myb-like DNA-binding region, SHAQKYF class
SSR5-113.1	SL2.40sc03902	64273	F-CAAACCACAA GTATTGTAAC ACGTG	R-CATGTAGCCT TGTTACTACA TACC	(TA)11	42	164	This map	Null in T	No	\
SSR5-115.1	SL2.40sc03902	64581	F-GATGTTTTGG TTGTTCATTG TTG	R-CATAAGTATT CTTTACTAGG CAG	(TTA)6	50	124	This map	No null	No	\
SSR5-119.1	SL2.40sc03902	64794	F-CTCCGTGAGC TAGATCTTGC TC	R-GAACATGGCA TGTAATCAAA C	(TC)12	55	164	This map	No null	Yes	Solyc05g056310.2, T-complex protein 1 subunit gamma IPR012719 T-complex protein 1, gamma subunit
SSR5-119.2	SL2.40sc03902	64956	F-CAACTACAGA TTCAACGATG G	R-CTATGGTGAT ATATTAGGCA C	(TAT)7	55	170	This map	No null	Yes	Solyc05g056540.2, Alcohol dehydrogenase-like protein IPR002085 Alcohol dehydrogenase superfamily, zinc-containing
SSR5-119.3	SL2.40sc03902	64879	F-TTAAGTGATG GTTTGTACAG TG	R-GCGTGTGTGT TTGACGTGAA G	(TA)28	55	197	This map	No null	No	\
SSR6-0.1	SL2.40sc04474	699	F-CATACGTTCA AAATACATGT C	R-GAACTCTTCT ATTACACACT ATAC	(AT)13	55	146	This map	No null	No	\
SSR6-5.1	SL2.40sc04474	1690	F-GCTCGTCAAT TAACATCTCA TTT	R-CTTCTAATCA AGGTAAGTTA G	(AT)9	55	95	This map	No null	No	\
SSR6-10.1	SL2.40sc04279	20361	F-CGAGCATCCA TTAACTTCGT TAC	R-CCCATCCTAG AACCATTGGG TCAAC	(AT)15	55	138	This map	No null	Yes	Solyc06g034100.2, Ubiquinol-cytochrome C chaperone family protein IPR007129 Ubiquinol-cytochrome C chaperone
SSR6-12.1	SL2.40sc05732	33355	F-CCATAACGAT GAACAACACA GC	R-GAACATTCAA CTAACATAAA CAC	(AT)6	55	143	This map	No null	No	\
TES0312	SL2.40sc05732	28841	F-CTGCATACTT TGATGTTATC TC	R-GAGGGTACTA AGAATTACCA ACG	(AT)9	55	191	2*	No null	Yes	Solyc06g049070.2, Solute carrier family 35 member E3 IPR004853 Protein of unknown function DUF250
SSR6-17.1	SL2.40sc05732	29541	F-CTATTCCCGA TTTGTGTTTG TCTAC	R-TTCTTGTTAG TTTTCTTTGG GAG	(TA)14	55	116	This map	No null	No	\
SSR6-25.1	SL2.40sc05732	31615	F-GCTAGTATGT GAAATGACAT CTC	R-GATTAAGTCG TGATGTTGTA TTGG	(TC)12	55	118	This map	No null	No	\
SSR6-25.2	SL2.40sc05732	31554	F-CGCCACCGTC GCCTCTCACG C	R-GAAAGAGAGA AACGTAAAAG AAAC	(AT)14	55	196	This map	Null in T	No	\
SSR6-30.1	SL2.40sc05732	32826	F-CCATCACATC AAGCAACTCC TAA	R-GCGAGACATT GATTTCTATG GACC	(AT)25	50	172	This map	No null	No	\
SSR6-34.1	SL2.40sc05732	33562	F-CTTCTTTGAA TCCGTGCACT	R-GTATTAGGTA TATTAGCAAC CC	(TC)13	50	136	This map	No null	Yes	Solyc06g054250.2, apos-nucleotidase surE IPR002828 Survival protein SurE-like phosphatase_nucleotidase
SSR6-36.1	SL2.40sc05054	34624	F-CCTACTTTAA GGTGCTTTGT G	R-CGTTTCTCTT TAATATCCTG	(AT)11	50	130	This map	No null	Yes	Solyc06g060260.2, Stromal ascorbate peroxidase 7
SSR6-37.1	SL2.40sc05054	34560	F-CCACTAAGAT CACGCAATGT ACATTG	R-GTACAGTTGT CGATTAGTGA TTAG	(AT)8	55	156	This map	No null	No	\
SSR6-39.1	SL2.40sc05054	34982	F-GTAGTTGTCA ACTTGTCATT AG	R-GTATGAGACA ATATAATGGC AT	(TA)8	50	113	This map	No null	No	\
SSR6-40.1	SL2.40sc04439	2228	F-GCACATTCAT TCCATTGAGT CAAC	R-CCATGTGGGA TATTATTCAC ACATCC	(TA)12	50	98	This map	No null	Yes	Solyc06g008350.2, Serine_threonine-protein kinase 19 IPR018865 Serine-threonine protein kinase 19
SSR6-42.1	SL2.40sc05054	35325	F-CCAAAGTAAT AGCCACTAGC TTAG	R-GCCACTGCAG GTTGTCAATG GTGC	(AT)16	55	183	This map	Null in M	No	\
SSR6-43.2	SL2.40sc05054	35578	F-GTGGATTAAA TGAAGAATAT CAC	R-GCATCATAAA AGTTGAAGGT GAAAG	(AT)9	50	115	This map	No null	No	\
SSR6-43.3	SL2.40sc05054	35458	F-CAGTTTCCAC TTCTCTGAGG TAC	R-GTAAGAATTG AGATAGATCT TC	(TA)8	45	296	This map	No null	No	\
SSR6-44.1	SL2.40sc05054	35736	F-GGTTTGACAT CCCACTGTCT TTCC	R-GTAATTGTAA TTCGTAGGTA TAACG	(ATA)22	55	197	This map	No null	No	\
SSR6-45.1	SL2.40sc05054	37148	F-CTTGATCACA AATGTGAGAA TTC	R-GAGATTCCCA AGAAGAAAGA G	(AT)8	55	96	This map	No null	No	\
SSR6-46.1	SL2.40sc05054	35948	F-GACTTCTTTG CATTAGATTG GC	R-GCAATTAATT ATCTATTGAA CG	(AT)18	50	120	This map	No null	No	\
SSR6-47.1	SL2.40sc05054	39872	F-GAGACATCAT GGCCTTATG	R-GGATGCTTCA CTTTAGAGAC AAC	(TA)9	55	114	This map	Null in M	No	\
SSR6-54.1	SL2.40sc05054	39756	F-CCTTTATTGA TGCTCAATAC TAC	R-GGATAGTTTG AACAATTACC GC	(AT)9	45	112	This map	Null in M	No	\
SSR6-56.1	SL2.40sc05054	38217	F-GCTCTTGCAC ATCACTACTT GTC	R-GTAATGTTTA CTCTCTTGAC AATG	(TA)10	45	144	This map	Null in M	Yes	Solyc06g066580.2, BHLH transcription factor-like protein IPR011598 Helix-loop-helix DNA-binding
SSR6-57.1	SL2.40sc05054	40016	F-GCCGCATCGT ATTTAGTAGA C	R-GACAGGTTGA TGATATTTGC ATAC	(GA)7	50	111	This map	Null in M	No	\
SSR6-57.2	SL2.40sc05054	39985	F-CCAACCTCTT CTGCTTCCGC G	R-CACCATGCTA TTATTCCCAG GC	(AAT)5	50	87	This map	Null in M	No	\
SSR6-59.1	SL2.40sc05054	40344	F-GTGCTTCCAC TCTGTAGAAA G	R-GATCAAGATG ACCTCGGATC AG	(AC)9	55	163	This map	No null	No	\
SSR6-64.1	SL2.40sc05054	41028	F-GCAGACATGA ATAAGAAGGG	R-GCAACATTAC CAACAGTAGA TCC	(ATT)19	55	195	This map	No null	No	\
SSR6-64.2	SL2.40sc05054	40981	F-CATCATCATG TACATGTGAT TC	R-CGTTTCTTCT TCCGTGACGC ATC	(GGC)9	45	169	This map	Null in M	No	\
SSR6-71.1	SL2.40sc05054	41546	F-AAGTGTTGTT CGAGAGTATC G	R-CATAACCTCA TAACTTTCTC TG	(TGG)7	50	98	This map	Null in M	Yes	Solyc06g073290.1, Gun4-like protein IPR008629 GUN4-like
SSR6-75.1	SL2.40sc05054	42088	F-CACATAGAGT TGTAATAGAA C	R-GGCACTGAAT AACATAAACA AAG	(AT)12	50	138	This map	No null	No	\
SSR6-75.2	SL2.40sc05054	43310	F-AGTTATTAGT TGCAATGCAA G	R-GTCTGATTTA AACTTCTGAG TC	(AT)7	45	137	This map	Null in M	No	\
SSR6-77.1	SL2.40sc05054	41747	F-TGTTTCTGCT CAGGGGTT	R-TGGTGCTGTT GCTGTTTC	(TA)8	55	182	This map	No null	Yes	Solyc06g073560.2, Isovaleryl-CoA dehydrogenase IPR009100 Acyl-CoA dehydrogenase_oxidase, middle and N-terminal
SSR6-78.1	SL2.40sc05054	42281	F-CTCACTTGTT CAAGTTGTGT C	R-GGTTTAAGTT CATATTGGTA TGTC	(TA)20	50	170	This map	No null	Yes	Solyc06g074220.2, OTU domain containing protein IPR003323 Ovarian tumour, otubain
SSR6-78.2	SL2.40sc05054	42372	F-GTGACATTTC TGATGAGTTT A	R-TCGAGTAGAT CTTTTCTAAA G	(AT)11	55	129	This map	No null	No	\
SSR6-79.1	SL2.40sc05054	42701	F-GAGAATACTG CCAGATCAAT GTG	R-GCAATTGCAT TGATACTAAC AAGTGG	(AT)9	55	73	This map	No null	No	\
SSR6-80.1	SL2.40sc05054	42848	F-GAAGCATGAC CATGTAACTT TC	R-CCACTTCTAG CTACAACCAG	(AG)7	50	172	This map	Null in T	Yes	Solyc06g074960.2, ABC transporter G family member 3 IPR000374 Phosphatidate cytidylyltransferase
SSR6-81.1	SL2.40sc05054	43235	F-CTACTTCTTG ATTCATGTTT ACTTGTC	R-CCACTAACTC AAGTTCCCAA TG	(AT)11	50	235	This map	Null in T	No	\
SSR6-82.1	SL2.40sc05054	42788	F-CCAACATATT GCTTTAATTT CCCC	R-GAAGCTTTGA AACTCACCCT CAAG	(TA)13	55	120	This map	No null	No	\
SSR6-83.1	SL2.40sc05054	43530	F-CCAGATTGCA ACCTCCCAAC	R-ACCTTACAAG TCAAACCACA	(TA)12	55	150	This map	Null in T	Yes	Solyc06g075910.1, Unknown Protein
SSR6-90.1	SL2.40sc03622	44311	F-CACATTTTCA TAGACAAGTC AAT	R-GATGATCTTG TTTCTCTTGT AGG	(AT)9	42	148	This map	Null in M	No	\
SSR6-90.2	SL2.40sc03622	44182	F-GAAAGTCACT TTCTCTGAAA TTC	R-CGACTATAGT ACCGTTCTTA AGC	(TA)26	45	102	This map	Null in M	Yes	Solyc06g076920.2, Undecaprenyl pyrophosphate synthase IPR001441 Di-trans-poly-cis-decaprenylcistransferase-like
SSR6-93.1	SL2.40sc03622	44780	F-CTTCTTGTTG AACGTCTCAT CC	R-CAGCTACGCA CATTACAAGT AC	(TA)11	50	184	This map	Null in T	Yes	Solyc06g082820.2, MLO-like protein 1 IPR004326 Mlo-related protein
SSR6-95.1	SL2.40sc03622	44990	F-GTCATCATAT AAAATAGATG TCC	R-CAATTGTACT ACCAACTAAC	(TA)15	55	140	This map	No null	No	\
SSR6-97.1	SL2.40sc03622	45629	F-CCTGGATATT ATTGTCACAA CCC	R-GCTAAAGGGT TTCAACACTA AAC	(TA)14	50	102	This map	Null in T	No	\
SSR6-101.1	SL2.40sc03622	45823	F-CTAACAGTCA CTTGTATGTA TATGTC	R-GTCCTAATAA TAACTACTAG TAG	(AT)9	50	141	This map	No null	No	\
SSR6-101.2	SL2.40sc03622	45959	F-CGGTATTACC CAGTTCCTAG C	R-GCAAAGTTCA AGAACAGGG	(TA)19	45	171	This map	No null	No	\
SSR7-0.1	SL2.40sc03731	411	F-CCTGAATCTT ATACATGTAT ATC	R-GACCAATTAT TATGTCTTGG AG	(AT)10	55	127	This map	No null	No	\
SSR7-0.2	SL2.40sc03731	217	F-CATGCAATAT GTGAACTGCT AGG	R-GGTATTATAT TCAATGTATT CTA	(TC)10	45	112	This map	No null	Yes	Solyc07g005240.2, FAD-dependent oxidoreductase family protein IPR006076 FAD dependent oxidoreductase
SSR7-0.3	SL2.40sc03731	275	F-GTTAAGTGTT GTGTTTGGCT TAG	R-GCCATTAGAG TTGATTGATC AACC	(TA)10	55	176	This map	No null	No	\
SSR7-0.4	SL2.40sc03731	160	F-GGACTTTAAG ACACTTCCTT AG	R-CTTATCGAAG AATATTAAGT AG	(AT)11	45	163	This map	Null in T	No	\
SSR7-0.5	SL2.40sc03731	344	F-GACATATCAT TTCTTTACGA GTA	R-CCAACTTGAC TACTTAATTG AG	(AT)12	45	117	This map	No null	No	\
SSR7-0.7	SL2.40sc03731	287	F-GATGTGAATT TTATAGGTAT ATC	R-CCCAATCTAA ATCGTCAGAA TACAC	(TA)8	45	94	This map	Null in M	No	\
SSR7-0.8	SL2.40sc03731	261	F-GTAATTGTGT AATTGATTGT TCAC	R-CAGAATTAAA CAAATATATG AG	(TA)9	55	154	This map	No null	No	\
SSR7-2.1	SL2.40sc03731	234	F-GAGTACATCA TCATCACAGC CTC	R-CGACACCTTT GCTAGAATCA TAC	(ATT)9	55	90	This map	No null	No	\
SSR7-2.2	SL2.40sc03685	48490	F-CGAACGAACT CAATACCTTT C	R-GATGATAGTA TAATACGTGG AG	(TA)12	45	197	This map	No null	No	\
SSR52	SL2.40sc03731	2777	F-TGATGGCAGC ATCGTAGAAG	R-GGTGCGAAGG GATTTACAGA	(AAC)9	55	202	1*	No null	No	\
SSR7-5.1	SL2.40sc03731	1758	F-CATCAGTATA TATAAGGTAA ACTTG	R-GTATTACTAC ATGTTGCTAT CGTTC	(TA)8	45	90	This map	No null	Yes	Solyc07g006900.1, Auxin efflux carrier protein IPR014024 Auxin efflux carrier, subgroup
SSR7-6.1	SL2.40sc03731	3039	F-GTTACGATGC TTCCAAGATC C	R-CCAGATTTCT CCATCATTGA CC	(AAT)11	55	173	This map	No null	No	\
SSR7-6.2	SL2.40sc03731	3011	F-GTAGTTAGTC TTTTATTCTC ATC	R-GTGTCTTTTA TGTTTTGTGA TTC	(TA)8	55	107	This map	No null	No	\
SSR7-8.1	SL2.40sc03731	3356	F-CTTCCCATAT CCTACTTCTG G	R-CTTATTGTTG CACATGTATT CTC	(AC)17	55	157	This map	No null	Yes	Solyc07g008450.2, HEAT repeat-containing protein IPR011989 Armadillo-like helical
SSR7-9.1	SL2.40sc03731	3607	F-CTACTTAACT CTTAAGATAA CAACTC	R-CTAAGAGTTA CCACTGTTTT AGCTG	(AT)15	45	115	This map	Null in M	No	\
SSR7-9.2	SL2.40sc03731	3573	F-CATAGATACA TGCAAGAACT AG	R-CTGTGCTAAT CTTGCATATT TCC	(AT)8	45	125	This map	No null	No	\
SSR7-10.3	SL2.40sc03731	3234	F-GTAGCTGCAT GTTACAGAGA GGAG	R-CTCTTTCAAT CTTGCTTGTT ATAC	(TA)13	55	122	This map	Null in T	No	\
SSR7-12.1	SL2.40sc03731	5924	F-CGAATACACA TTCTTACCGA TCCG	R-CTAGGCACTA CCAGCAAGCT TCG	(ATC)18	45	191	This map	No null	No	\
SSR7-12.2	SL2.40sc03731	7997	F-CTGTGAGCTC ATGTCTATGA TGC	R-CACATGAAAT AAGTTTTTTG AATGAC	(AT)22	45	145	This map	No null	No	\
SSR7-13.1	SL2.40sc03731	4212	F-GTTGTTGAAA CAAACTTCCC	R-CATTGAATTC ATCATACAAT CG	(TA)30	50	About250	This map	Null in M	No	\
SSR7-16.1	SL2.40sc03731	7460	F-GCTAACTTGA AATATTGCGT GTGATGC	R-GGTGGAATAA GTGGTAGAGC	(CTT)11	50	131	This map	No null	No	\
SSR7-16.2	SL2.40sc03731	7347	F-GATTAGATGT TATTGGTTCT AGG	R-CATTTTCTTG GGTAAGTACT ATC	(TA)16	45	163	This map	Null in M	No	\
SSR7-18.2	SL2.40sc03731	7410	F-GGGAAATACC TCTTATCTTT CCACTC	R-CCTATACATT TATTTGCTGG GTAG	(AG)12	45	175	This map	No null	Yes	Solyc07g017510.2, Phosphatidylinositol-4-phosphate 5-kinase family protein IPR016034 Phosphatidylinositol-4-phosphate 5-kinase
SSR7-22.1	SL2.40sc03731	9970	F-GTTAGTGGCT TACGTATCGT AATC	R-GGTTACAACT TACAAGAGCT GCAG	(TAT)12	55	148	This map	No null	No	\
SSR7-25.1	SL2.40sc03685	52595	F-CGATCAAGGT GGACAAAACC CG	R-GCTAACGACA ATCAAACGAA AC	(TC)10	55	92	This map	Null in T	No	\
SSR7-31.1	SL2.40sc03685	54378	F-CAACCACTTA CATTCATAAT CATGG	R-CCATATAACA CAATAAAAAA ACTATAG	(AT)12	42	130	This map	Null in M	No	\
SSR7-37.1	SL2.40sc03731	8258	F-CAGTAGCATA CATATCCATC TAAC	R-GATTGGCATC ACCTGTATCA TGG	(TA)26	50	164	This map	Null in M	No	\
SSR7-38.1	SL2.40sc03685	55826	F-GGATACGTAT ATTTGTGAGG TTC	R-GCTTGTCCAG CAAGGTACAG AG	(TA)20	55	189	This map	No null	No	\
SSR7-39.1	SL2.40sc03685	56286	F-GAGTTCTTTA CCTCTGATGA C	R-CACATGATCT GAAGGTCCTT AG	(AG)13	50	178	This map	Null in T	Yes	Solyc07g047770.2, Histidine kinase 1 IPR006189 CHASE
SSR7-39.2	SL2.40sc03685	56445	F-GTGTTATACA GAATGACTAC ATG	R-CTTCTATTAA TGGAGAAAGT TTGC	(TA)16	55	131	This map	No null	No	\
SSR7-39.3	SL2.40sc03685	56525	F-CGTATACATA CACCTCTCAT ATTGG	R-GTTCGATTTT TCATAACCCT TC	(TA)16	50	202	This map	No null	No	\
SSR7-40.1	SL2.40sc03685	56637	F-CGAATGATCT GTCCAAGGTT GG	R-GCCTTCTCCA TCAAGAAATC G	(TA)15	45	107	This map	No null	Yes	Solyc07g048120.2, Ubiquitin fusion degradation protein 1 IPR004854 Ubiquitin fusion degradation protein UFD1
SSR7-41.1	SL2.40sc03685	56740	F-GGTATATTTA TGAGATTTCC GTC	R-CGTATTTCAT CAATAGACAC TCCC	(TA)23	45	144	This map	Null in T	Yes	Solyc07g049150.2, Ribonuclease III family protein IPR000999 Ribonuclease III
SSR7-43.1	SL2.40sc03685	58192	F-GATCAACTGC AACATCCATC CAC	R-CAAACACATG TTAAAAGGTT GGTCAC	(AT)23	45	121	This map	No null	No	\
SSR7-45.1	SL2.40sc03685	57396	F-CGCTTCAACT GTATGTGTAT AGCG	R-GTATGTGTTC TTGAATTGTT GTC	(AT)11	55	158	This map	Null in M	No	\
SSR7-50.1	SL2.40sc04201	13637	F-CGCCTAACTA TGTTTATCCT ATAG	R-CATAAAGGGA TTAATGAGAT CAAATA	(TA)12	55	114	This map	No null	No	\
SSR7-54.1	SL2.40sc03685	60462	F-CCATTTAGTA GAGATTTCAA TC	R-GCTCAAGTGT ATTTGTGAGT TTC	(AAT)14	45	143	This map	Null in T	No	\
SSR7-61.3	SL2.40sc03685	61134	F-CAAATCAGAC ATATACATAT GTC	R-CTAGCTAGCT AATAATTAAT AC	(AT)15	50	133	This map	Null in M	No	\
SSR7-63.1	SL2.40sc04626	62856	F-GTGATTACTA TATTACCGTA AAC	R-ATATATTCTC ACCTAACCCA GTACC	(TA)29	55	173	This map	No null	No	\
SSR7-63.2	SL2.40sc04626	62880	F-CGGTAAAAGA CTACACGATA TG	R-CCTTGTAATT GAGAGAGTTC AG	(AT)7	45	88	This map	Null in T	No	\
SSR7-63.3	SL2.40sc04626	62861	F-GTTGCACCTG AAAGAATATC AC	R-CAGTACAGAT ACTTTGTGCT GC	(AT)9	55	95	This map	Null in M	Yes	Solyc07g063040.2, Enolase-phosphatase E-1 IPR017714 Methylthioribulose-1-phosphate dehydratase
SSR7-64.1	SL2.40sc04626	62625	F-CTTACTTGCC GTTGTACTCG GATG	R-GCTGCATAAG CATTTACTAG AGGTC	(AT)14	55	160	This map	Null in M	No	\
SSR7-67.3	SL2.40sc04626	63127	F-CAGACAAACC TCCTGAGATG TATG	R-AATAATAATT AGGTGAGGGA CATGTATA	(TA)11	55	123	This map	Null in T	No	\
SSR7-67.4	SL2.40sc04626	63032	F-GGATAGTAAC GTTCTGTCAT CTTTG	R-GATACATCTT ATAATGTAGA TAACTC	(AT)9	50	154	This map	Null in T	No	\
SSR7-72.1	SL2.40sc04626	63301	F-GTAACAAATC ATTGCTTCAA C	R-GCTAAGGTCA ATGTGTGCAT AC	(AT)9	55	116	This map	Null in M	No	\
SSR7-72.2	SL2.40sc04626	63268	F-CATGAGTTGA GATTTGTCCA CATC	R-CGTACGTATA TAGACTGAAT TCTC	(AT)9	45	100	This map	Null in T	No	\
SSR7-73.1	SL2.40sc04626	63475	F-CGTTATACTT AAGGTATACA AC	R-CAGTAAACTT GGATAAATGT C	(TA)15	45	168	This map	Null in M	No	\
TGS0821	SL2.40sc04626	63586	F-GTGGTAACAG CTAAGACGTA GC	R-GAGCATGTTT GAAACAAATA GAAG	(ATT)7	50	170	2*	Null in M	No	\
SSR7-76.1	SL2.40sc04626	64530	F-CAACATATAT ATTATTCTCT TTC	R-GGTATTTGGT AGAAACTTAA CATTG	(TTA)10	50	150	This map	Null in M	Yes	Solyc07g063990.1, Unknown
SSR7-76.2	SL2.40sc04626	63550	F-CTCAACTACT ATTGATAAGC	R-GTATCTTCAC GTAATTAAGT TG	(AT)11	55	132	This map	Null in M	No	\
SSR7-78.2	SL2.40sc04626	63830	F-GGACTTCATT ACGATGCTTT GGC	R-CAGAATGATC AAGAAGGTGC ATG	(TC)11	45	81	This map	Null in M	Yes	Solyc07g064450.2, Cytochrome P450
SSR7-79.1	SL2.40sc04626	64009	F-ATTCATGTTG GGCTAAATTA GGAA	R-ATAATAGGAT GACAATTATT CTAATC	(TA)28	50	177	This map	No null	No	\
SSR7-82.1	SL2.40sc04626	64169	F-GCTTCTAAAG TCGTGCCTTT GAT	R-CAAGGACACA TAGCAACAGA AC	(AT)7	45	103	This map	Null in M	Yes	Solyc07g065000.2, Lysine-specific demethylase 5B IPR001025 Bromo adjacent region
SSR7-97.1	SL2.40sc04626	65223	F-GTTCCTGAAA AGAAAGGTTG TG	R-GCTATCATAC TGTACATTCT C	(TG)10	55	152	This map	Null in M	Yes	Solyc07g066640.2, F3O9.9 protein IPR008258 Lytic transglycosylase-like, catalytic
SSR7-104.1	SL2.40sc04626	64741	F-TTTGCATAAT CAAAATCTCA AC	R-AAATACAATT AACTAATGTC	(TA)11	45	114	This map	Null in M	No	\
SSR7-110.1	SL2.40sc04626	65104	F-GAACGCATCC ACTTGCAATA C	R-GATTCATGGC TCCATGCAGT AGAC	(AT)8	55	118	This map	Null in M	No	\
SSR7-112.1	SL2.40sc04626	65148	F-GTAGACCAAA ATGAAAAGAG	R-CTAGATCAAG ATTTATCAAC GTAC	(AT)10	55	109	This map	No null	No	\
SSR7-113.1	SL2.40sc04626	65176	F-CATCACAAAA GAACAAGTCA AC	R-CGTAGTAGAG TAGTGGGACA TG	(AT)10	50	134	This map	No null	No	\
SSR8-0.2	SL2.40sc04813	1765	F-GATATTGTAG AATAACCAAG AG	R-GAGTAGTTGC TTTAGCAG	(TA)11	45	197	This map	No null	Yes	Solyc08g007100.2, HAD-superfamily hydrolase subfamily IA variant 3 IPR005834 Haloacid dehalogenase-like hydrolase
SSR8-0.3	SL2.40sc04813	2874	F-GTCTTCGTTT GTAGACCATG G	R-GTCTCTAGGT ATTTCTTATC TC	(AT)9	50	178	This map	No null	No	\
SSR8-0.4	SL2.40sc04813	1510	F-CTTGAAGGTG TTAGAACTTG G	R-CCTAGTTAGT TCCTACCAAA C	(TA)11	55	121	This map	No null	No	\
SSR8-0.5	SL2.40sc04813	89	F-GTAATCTTAC TTTAGATGAC ATG	R-CCATAAGAA TACAATCCAC TTG	(TA)31	45	153	This map	Null in T	No	\
SSR8-0.6	SL2.40sc04813	578	F-CTTCAATTAT ATTAACTTTG AAGTATTC	R-GCATTGTCTC TGCCACATAA CATG	(TTA)12	50	132	This map	Null in M	Yes	Solyc08g005720.2, Ent-kaurene synthase-like protein 1 IPR005630 Terpene synthase, metal-binding domain
SSR8-0.7	SL2.40sc04813	31	F-GTGTAAACAA CAAAATGTGA ATAC	R-GACCAAAATT GAATTGTTGA ATAC	(AT)9	55	128	This map	Null in M	No	\
SSR8-0.8	SL2.40sc04813	1498	F-CCAATCCTAA TATATTAACC TAC	R-GAGCTCCACC ACTACATACA TAC	(AT)52	55	262	This map	Null in T	Yes	Solyc08g006930.2, Photosystem I reaction center subunit X psaK IPR017493 Photosystem I reaction center
SSR8-1.1	SL2.40sc04813	902	F-GGAATAGAGC AGGAATAGG	R-CATGATTTAC AGTTGGGATA	(TTC)7	45	255	This map	No null	Yes	Solyc08g006200.1, B3 domain-containing transcription factor VRN1 IPR003340 Transcriptional factor B3
SSR8-3.1	SL2.40sc04813	766	F-GTGGACCCAA TGCCGTGAAG TCC	R-CTGTACGATA TGCTTGCCTA GTTC	(AC)11	55	94	This map	No null	Yes	Solyc08g006000.2, Unknown
SSR8-3.2	SL2.40sc04813	821	F-CCCTATTTTG ACTCTATGGG CG	R-GTCCGTACCT CTTCTTCAGG TC	(AG)16	55	123	This map	No null	Yes	Solyc08g006060.2, Protein phosphatase 2C
SSR8-6.1	SL2.40sc04813	2613	F-GTCATACACA TAATTCTATG C	R-CGTCCTCCCC TTTCATTCTT C	(AT)19	45	175	This map	Null in T	No	\
SSR8-7.1	SL2.40sc04813	2768	F-CGATCATGAT ATATATTTCT AG	R-CGGTTCGGTT TATGATTAGT G	(TA)13	55	208	This map	No null	No	\
SSR8-8.1	SL2.40sc04813	3004	F-GTCATAACTA GGACAAGTCT AC	R-GAACAGTAGT CTTAAAGCAA TG	(AT)11	45	159	This map	Null in M	Yes	Solyc08g008610.2, Hydrolase alpha_beta fold family protein
SSR8-10.1	SL2.40sc03770	3122	F-GAACAAATAT CCTGGTTCAC AACC	R-GGATTCCTAG ATTGGTAATT GAGTC	(TA)9	45	193	This map	Null in M	No	\
SSR8-11.1	SL2.40sc03770	3056	F-GTCAACTCAA TAATGACTTT GTTC	R-GAACAAAGTC ATTATTGAGT TGAC	(TA)8	45	84	This map	No null	No	\
SSR8-15.1	SL2.40sc03770	3307	F-GAAGAAGAAG AAGATCGAAC G	R-GCATAACCTG AATTCAAGCT C	(TTC)6	55	119	This map	No null	Yes	Solyc08g013930.2, Peroxidase family protein
SSR8-15.2	SL2.40sc03770	3450	F-GTACACCCTT ACATACAATT GGC	R-CGGTTGGTTG CAGACACATT T	(AT)18	50	227	This map	No null	No	\
SSR8-17.1	SL2.40sc03770	4404	F-GATCATATCC CATTCATCCT TC	R-GTGAGATGAT GTCAGTTTCA AC	(AT)10	55	137	This map	No null	No	\
SSR8-22.1	SL2.40sc04948	50097	F-GTGTTCCATT CGTATTTTCC AGG	R-GCTCAAAACG ACTAAACAGG TCG	(GC)10	55	167	This map	No null	No	\
SSR8-22.2	SL2.40sc04948	50114	F-AAATGGAAGT TAAAGTGGAG	R-AAGGTAGAAA AATGTGATGC	(GA)12	50	202	This map	No null	No	\
SSR8-24.1	SL2.40sc04948	50255	F-CTTCAATTTA CAGATAATAA TTGC	R-GAGTTTTAAG ATCATACCAC AATTC	(TA)16	45	162	This map	Null in M	No	\
SSR8-24.2	SL2.40sc04948	50459	F-GTATGTAGTT ACTCACTAAT TATAC	R-CAATGGAGTT GGAGTTATGT TCCG	(AT)12	50	about100	This map	Null in M	Yes	Solyc08g065340.1, Unknown
SSR8-25.1	SL2.40sc04948	50717	F-CACTTAAAAC AAATCTTCTA TTGC	R-CAAGAATTTC TATTCTCAAC TTATG	(AC)15	55	200	This map	No null	No	\
SSR8-25.2	SL2.40sc04948	50803	F-GTAGCAACTC ACCTAACACC	R-CATGATATCT TAATATGTTG ATC	(TA)16	55	168	This map	Null in M	No	\
SSR8-26.1	SL2.40sc04948	51747	F-GGTTAAGATT GAACGTTATA GTCG	R-GATACGTGGT ATCATTGAAT ATGTG	(TA)17	50	172	This map	No null	No	\
SSR8-27.2	SL2.40sc04948	51993	F-GATGAAGTTA GAGTTACTTC AATTT	R-GTGAAATAGA GATAATAACG	(ATT)7	50	131	This map	No null	No	\
SSR8-30.1	SL2.40sc04948	52237	F-CCTAACGACG GAAATCAGGT CGC	R-GGTTGAAGTA ATGACATTAC CAAACC	(AT)16	45	210	This map	Null in T	No	\
SSR8-30.3	SL2.40sc04948	52285	F-GACATCTCTA ATAATAATGA TGATG	R-GTAGTTTAAC TAAATTTCTC ACTC	(ATA)14	45	209	This map	No null	No	\
SSR8-34.1	SL2.40sc04948	54986	F-GTACATTTTG TTCGTATGTT TG	R-CTAGTGGGA TACACAATTG AAG	(TA)14	50	133	This map	No null	No	\
SSR8-37.1	SL2.40sc06101	24442	F-GATGAAACTT AAATAGTAAG TG	R-CTTAGATTAT ACAAGTGTGT GTG	(AT)16	50	78	This map	Null in T	No	\
SSR8-41.1	SL2.40sc03923	57420	F-CATAGAGTCT GAATAAGAAA G	R-CTGCAACTAG GAAGAATGAT C	(TA)7	55	112	This map	No null	No	\
SSR8-42.1	SL2.40sc03923	57017	F-CTGATATTGA CTGTTATGAT C	R-CTTTGGTTGA TTTCGTTATC ATG	(GA)10	55	156	This map	No null	Yes	Solyc08g075730.2, Anamorsin homolog IPR007785 Protein of unknown function DUF689
SSR8-49.1	SL2.40sc03923	61011	F-GCTAGGGTCT ATTATTCAAG CTTGG	R-CGAACTTCGT TCTGATACG	(TA)7	50	99	This map	Null in T	No	\
SSR8-55.1	SL2.40sc03923	58600	F-GAAACTCAAC CTGAGTTCTC AGGC	R-CTTCTTGAAT AATAAAGAGG TC	(TAA)6	55	165	This map	No null	Yes	Solyc08g077480.2, Os04g0585900 protein (Fragment) IPR007650 Protein of unknown function DUF581
SSR8-56.1	SL2.40sc03923	59071	F-CGAAATCAAG CATGTTATAG AAG	R-GAGCTATTTC GTAGTATGAT CAC	(AT)8	50	171	This map	No null	No	\
SSR8-58.1	SL2.40sc03923	59451	F-CACTCTTGTC TATAGGCACG TG	R-GGAATCCCAT GCGAGCACAA TG	(ATA)7	50	97	This map	No null	No	\
SSR8-58.2	SL2.40sc03923	59530	F-GTACCGTTTT GTATTGAATG AC	R-GGTCTTTGTT TTATATCATT G	(TA)10	55	245	This map	Null in T	No	\
SSR8-58.3	SL2.40sc03923	59199	F-CGTAGTGAGT TGTACGTTCT TGTTAC	R-CAACTATATA CTATACTATA CTATA	(AT)21	55	183	This map	No null	No	\
SSR8-58.4	SL2.40sc03923	59319	F-CTCTTTATGT AATTAATGAG ATG	R-CTATATTGTT GGAAGTACCA AC	(AAT)9	55	204	This map	No null	No	\
SSR8-59.1	SL2.40sc03923	59782	F-CTGATCGTAA TTAAATTGAG AC	R-GAAGTCGGAT CAATGATGTA TC	(AT)11	55	129	This map	No null	Yes	Solyc08g078950.2, Nitrate transporter IPR000109 TGF-beta receptor, type I_II extracellular region
SSR8-60.1	SL2.40sc03923	60033	F-GATGAGTAAA GTTACTGTAC	R-CACATGAGTA GTCGTTAGAC	(TA)24	50	188	This map	Null in M	Yes	Solyc08g079260.2, Serine_threonine-protein phosphatase (Fragment) IPR011990 Tetratricopeptide-like helical
SSR8-60.2	SL2.40sc03923	60164	F-GGTAACCTAA TGTCAACTCT CTTCG	R-GCTTATTACA GTATATGTGA TAAC	(TC)7	50	136	This map	No null	No	\
SSR8-62.1	SL2.40sc03923	60049	F-CCATTAGAAG TGTCACAAAA GTC	R-GTGATAATTA TCATAAGATT AAG	(AT)18	55	190	This map	Null in M	No	\
SSR8-65.1	SL2.40sc03923	60349	F-CTATGTATTA AATAAATCAG ACAAAC	R-CATCTTCTAG TAGAATGTTC TATTCCTTG	(AT)11	45	124	This map	No null	No	\
SSR8-67.1	SL2.40sc03923	60493	F-CAGATATTAA GTCAGATACA CTAATC	R-GTCACATATA TTTGGGTATT TCGG	(AT)16	55	145	This map	No null	No	\
SSR8-68.1	SL2.40sc03923	60605	F-TGGATAATTT ACGTATTTAG ACACTTG	R-GGAGTTGACT AAAATTAGAT GGG	(TA)35	50	164	This map	No null	No	\
SSR8-70.1	SL2.40sc03923	60909	F-GTGTGGTGCT AAGATACTAA GTTTAGAC	R-CAGATCAAAA AGCTACTCAG CTG	(TA)12	45	161	This map	No null	Yes	Solyc08g080450.1, Generative cell specific-1 (Fragment) IPR018928 Generative cell specific-1, HAP2-GCS1
SSR8-75.1	SL2.40sc03923	61578	F-CTTGTACCAA ATGAAGTAC	R-ATGGCTTATC TGAAAGTTAG AAG	(AT)15	45	112	This map	No null	No	\
SSR8-75.2	SL2.40sc03923	61586	F-CAAGAATCGA GAATTCATGC AC	R-GTAACGATAG TTGACTATGT AAG	(AT)12	55	161	This map	Null in M	Yes	Solyc08g081350.2, Constans-like protein IPR010402 CCT domain
SSR8-77.1	SL2.40sc03923	61757	F-GTATATGTGG AAAGCGAAAT T	R-GTATAGTTGG TCACATTAGT A	(TA)11	55	221	This map	No null	No	\
SSR8-77.2	SL2.40sc03923	61662	F-GGGTGGTCAG TTGAATCTTC AC	R-CAAGGGATAC TTATACGTTT TACTCG	(AT)21	55	137	This map	No null	No	\
SSR8-77.3	SL2.40sc03923	61716	F-GTTAATGAAG TGCACAATTA TTGAT	R-CATTGATCCG TGAGGGATGC ATG	(AT)22	50	143	This map	Null in M	No	\
SSR8-79.1	SL2.40sc03923	62078	F-GTATACTCAT TGTATACGAA CATC	R-AAGTCATACA CTACAAAGAT C	(TA)14	45	157	This map	Null in T	No	\
SSR8-81.1	SL2.40sc03923	62176	F-GCTTGATATT CACAGAATGA TTG	R-CCAACCACTA ATTCATGTTG C	(AT)13	50	93	This map	No null	No	\
SSR8-84.1	SL2.40sc03923	62435	F-CGTCTGGTGC ATGATACTTG	R-CTCAATACTT GTATGCAGAT CC	(TA)12	50	231	This map	Null in T	No	\
SSR8-87.1	SL2.40sc03923	62891	F-CACATTTAAT TCTCAAATGA CAATAAC	R-CAAATACTAC ATGTTGTAAT AATGC	(CT)11	50	123	This map	No null	Yes	Solyc08g083190.2,Hydrolase alpha_beta fold family protein expressed IPR000073 Alpha_beta hydrolase fold-1
SSR8-87.2	SL2.40sc03923	62952	F-CACAATGCTA GGCCAGTGCT TA	R-GAATGGAAGA AAAATCATAT TTC	(AT)11	55	94	This map	No null	No	\
SSR8-87.3	SL2.40sc03923	63024	F-GCTATCCCAA CTGGACACCT ACG	R-GAAGAGGAAA TGTCAGAACA G	(TA)16	55	107	This map	Null in T	No	\
SSR8-87.4	SL2.40sc03923	62889	F-CGCTCAATTA TGTATACGTC CTC	R-GTAGCAAGGT AGGTGTTTGA AC	(AT)9	55	171	This map	Null in M	No	\
SSR8-87.5	SL2.40sc03923	63015	F-GTGAAGTGGT AGCTCTTCAA TG	R-CTTACACATG CATTAGCATT CC	(ATA)18	50	225	This map	No null	No	\
SSR8-87.6	SL2.40sc03923	62879	F-CATTCACCTG ATCAATAAGA AG	R-CATTGTCATA TCAAGTGTTT CTAA	(AT)9	55	94	This map	No null	No	\
SSR9-0.1	SL2.40sc03771	387	F-GTGTGAATAT TGATACAACA AG	R-GTCATGCGAC AGCTAACAAA GC	(AT)19	55	112	This map	No null	Yes	Solyc09g005560.2, Zinc finger and SCAN domain containing 29 (Predicted) IPR017877 MYB-like
SSR9-0.2	SL2.40sc03771	503	F-GTAGAGTATA ATTCATTGTA TAGTG	R-CAAGAAGAAT GACATCACTC TTAG	(ATA)9	55	105	This map	No null	No	\
SSR9-0.3	SL2.40sc03771	40	F-GAGCTCAAAC TTGGAAACAA GG	R-CATTACATTT CCAATGAACT TAC	(TAA)9	50	111	This map	No null	Yes	Solyc09g005060.1, Phosphatidylethanolamine-binding protein PEBP IPR005247 YbhB and YbcL
SSR9-0.4	SL2.40sc03771	351	F-GCTACCATTG ACCAACTTCA ACC	R-GTCTCTACCT TAGCATGTTA C	(AT)7	55	93	This map	Null in T	Yes	Solyc09g005540.1, NAD-dependent epimerase_dehydratase IPR001046 Natural resistance-associated macrophage protein
SSR9-2.1	SL2.40sc03771	1601	F-GTATCTCCAA ACACATCCG	R-TGCGTCAAGT CAAAACCAG	(CT)8	55	109	This map	No null	Yes	Solyc09g008130.2 Phosphoglycerate kinase IPR001576 Phosphoglycerate kinase
SSR9-2.2	SL2.40sc03771	1593	F-TGGATACTCT CTTTCGCTAA	R-GATGCAACAC AGACCTACTT	(TC)7	55	175	This map	No null	Yes	Solyc09g008120.2, ATP-dependent RNA helicase IPR014001 DEAD-like helicase, N-terminal
SSR9-3.1	SL2.40sc03771	713	F-CTCTACTTTA TGTTAAATTG CC	R-CTCATAAGAC ATAATTAGTA CTC	(TA)20	45	159	This map	No null	Yes	Solyc09g007060.2, RING finger protein 44 IPR018957 Zinc finger, C3HC4 RING-type
SSR9-3.2	SL2.40sc03771	799	F-CTGTCTGTCA TTTCAGCTGT G	R-GCTTCAATGC TCCAGAACAT GG	(TA)5;(AG)6	50	170	This map	No null	No	\
SSR9-4.1	SL2.40sc03771	951	F-CTTCTAGTTT TGTGTTCAGT GATTC	R-CAGCTATATG AATTAACTAT AGC	(AT)8	55	116	This map	No null	Yes	Solyc09g007350.2, 30S ribosomal protein S12 IPR005680 Ribosomal protein S23, eukaryotic_archaeal
SSR9-4.2	SL2.40sc03771	861	F-CATGATAGAA TATCGATTTG AATTC	R-CAAGTACTCA AACTTATCCT ATACAAC	(AT)20	45	181	This map	Null in M	No	\
SSR9-5.2	SL2.40sc03771	1497	F-GCTCGATTGA TAAGTTGGTT G	R-CATTCAATTC TTGTCTACTA A	(AAT)12	45	143	This map	Null in M	No	\
TGS0435	SL2.40sc03771	1110	F-GTGATAAGAA ATTGTATAGA ATTC	R-CTGAAAGGAA TATAAACAGT TAC	(GA)14	55	210	2*	No null	No	\
SSR9-10.1	SL2.40sc03771	1358	F-GGAGCTACTT GAAGTAATTA CC	R-CTGCATTTGT AACCTACAAC G	(TA)11	55	126	This map	No null	Yes	Solyc09g007830.2, Cytokinin riboside 5_apos-monophosphate phosphoribohydrolase LOG IPR005269 Conserved hypothetical protein CHP00730
SSR9-14.1	SL2.40sc03771	1534	F-CCTTCTGTCA CTTTGCCTCT	R-GGTATGTGTA TCTATCGCGC	(TAA)7	45	160	This map	No null	No	\
SSR9-16.1	SL2.40sc03771	1250	F-CGATCTCTCA AATTCAATAG TC	R-CGAATAGCTC TATACAATGA AAC	(TA)13	55	116	This map	No null	No	\
SSR9-23.1	SL2.40sc03771	2001	F-CTGTGTTTAC CTGCTTTGGG A	R-CGAGATGCAA TATATCCACG AC	(TA)8	55	159	This map	Null in T	No	\
SSR9-24.1	SL2.40sc03771	1943	F-CGAATAGAAG ATAAAATAAC TAGC	R-CTGTCTGATC CATGTGATAT GTC	(TTA)11	55	166	This map	No null	No	\
SSR9-24.2	SL2.40sc03771	1894	F-GTTCACTGTT TTCTTGCACT AAC	R-CTCTTTTCCT CACTTACATA TAC	(AT)7	50	129	This map	No null	No	\
SSR9-26.1	SL2.40sc03771	2054	F-GACATTACAT ATATAAAATT ACTCC	R-GGTGTGCACA CTAACAAAAG TTGAC	(TA)15	50	129	This map	No null	No	\
SSR9-27.1	SL2.40sc03771	2012	F-CATGAGAAAT GGTGACGCGT G	R-GCTGAAGAAA ATATTTTATC GTG	(AAT)7	55	105	This map	No null	No	\
SSR9-27.2	SL2.40sc03771	2016	F-GCATTACAGC TATTAATTAC TTGG	R-AATCACCAAT AAGGAATGAG AGG	(AAT)15	55	186	This map	No null	No	\
SSR9-27.3	SL2.40sc03771	2350	F-CTAAATACAT ACACACATGA TAAC	R-GTAGCTCAGA TGGTAGAGCG C	(AT)15	45	205	This map	Null in M	Yes	Solyc09g008980.1, Unknown
SSR9-27.4	SL2.40sc03771	2317	F-GCAAGAACAT AAAACAACTA GCAC	R-CTAGGCATAT GATGTGTCTA AC	(AT)16	45	131	This map	No null	No	\
SSR9-27.5	SL2.40sc03771	2471	F-CTTCTATAAA TTATTCATGG TCCAATG	R-GTGTCGATAA GATCAAACTA TATAG	(TA)17	50	146	This map	No null	No	\
SSR9-28.3	SL2.40sc03771	2755	F-CATATCCTAT CATCATCATA C	R-GTGGTTAGAG ATCTTAGACT TG	(AT)16	55	140	This map	No null	Yes	Solyc09g009350.2, Vacuolar sorting-associated protein
SSR9-30.1	SL2.40sc03771	3354	F-CCTATAATAG ATAAACATAA CTTG	R-CAGTGTTAAA ATCACTCTAA AC	(TAT)17	55	154	This map	No null	No	\
SSR9-32.1	SL2.40sc03771	3867	F-TACACATCCA CTAACTTACG C	R-GTACCCATCT TATATAACTG AC	(AC)8	55	116	This map	Null in T	No	\
SSR9-32.2	SL2.40sc03771	2792	F-CTATTGATTT CAATGACAGA ATG	R-GTTACGTTCC TTATCATTAT CA	(ATA)27	45	207	This map	Null in M	Yes	Solyc09g009370.2, Vacuolar protein sorting-associated protein IPR009291 Protein of unknown function DUF946
SSR9-33.1	SL2.40sc03771	2872	F-GCTATTGGGA ATCAAGCTAC CTAC	R-GAGGATCCTA TGGTAAGTAT C	(AC)14	45	162	This map	No null	Yes	Solyc09g009430.2, Cell division protein ftsZ IPR000158 Cell division protein FtsZ, N-terminal
SSR9-35.1	SL2.40sc03771	3460	F-GCTTCCATTT TCAGATCTTC CC	R-GTAATGATAT TTGTGCGAGC	(CT)11	45	137	This map	Null in M	No	\
SSR9-35.2	SL2.40sc03771	3431	F-GTATATTTAT GTAAATTTCC TATTAT	R-TAAATTAAGT CTTATCCAAT TC	(TA)20	50	210	This map	No null	No	\
SSR9-38.1	SL2.40sc03771	3658	F-CATGAGTATT GACCTGATAG TGG	R-CCTTCTTTAA CAGTACTAGC TAC	(TG)10	55	149	This map	No null	Yes	Solyc09g010280.2, Os08g0482100 protein (Fragment) IPR011685 LETM1-like
SSR9-38.2	SL2.40sc03771	3542	F-GATTCACACT GTAGATATAT ATCG	R-CTTCAACAAT TACTAGTCTT AG	(AT)9	50	198	This map	No null	No	Solyc09g010160.1, NAC domain protein IPR003441 protein
TGS0170	SL2.40sc03771	4413	F-CTATGTTGAG TGAATCAATA CAG	R-CAGAGTGTAT CCATAACAAT CG	(CTT)16	55	138	2*	No null	No	\
SSR9-45.3	SL2.40sc03771	4503	F-CATGGTTTCA TATTAATCAA G	R-CTGGTCAAGT TATATGTGTT G	(ATT)6	45	116	This map	Null in M	Yes	Solyc09g011140.2, Tropinone reductase I IPR002347 Glucose_ribitol dehydrogenase
SSR9-46.1	SL2.40sc03771	4765	F-CTCATATCAC ACAGAATATG ATG	R-GAAGAGTTGT TATTCCTATC AG	(AT)12	55	178	This map	No null	Yes	Solyc09g011450.2, cDNA clone J075093E01 full insert sequence IPR013886 PI31 proteasome regulator
SSR9-47.1	SL2.40sc03771	5066	F-CCAACTCCAA AGAGATAGGG	R-GTGTTCGTGG TGAAAATGAT	(TTA)10	55	158	This map	Null in M	No	\
SSR9-49.1	SL2.40sc04777	59200	F-CACTATAGTA TTCAATATGC TTC	R-GATATCGAAA CATACTAATC AGTTG	(TA)13	50	212	This map	Null in M	No	\
SSR9-50.1	SL2.40sc04777	59255	F-GTATAGTATA AGTGTTTCTC	R-CATATGCTAA TCAAATATCA GC	(ATT)11	45	183	This map	No null	No	\
SSR9-50.2	SL2.40sc04777	59407	F-GAGAACGGAA TATATGTTGC TC	R-GTCATAGTCA TTGCTTAAGA TC	(AT)12	45	117	This map	No null	No	\
SSR9-51.1	SL2.40sc04777	59475	F-CAGCTTAATA CTTATGTAAG TC	R-ATCATCACAT TAACACTCCA AG	(TA)11	45	174	This map	Null in M	Yes	Solyc09g065660.2, Heat stress transcription factor A3-type, DNA-binding
SSR9-51.2	SL2.40sc04777	59493	F-GAGAGAATCT AGTAATAGAA G	R-CATTGAGGTG GATAGTAGTA TC	(TTA)20	50	180	This map	No null	No	\
SSR9-51.3	SL2.40sc04777	59585	F-CCTCAAAGAC TTACCTAGAT AG	R-CAAGTACTTG AAATTAAGTA TAGG	(TA)16	50	137	This map	No null	No	\
SSR9-52.1	SL2.40sc04777	59810	F-GCTTGTTATG TATTGATGAA TTCAAC	R-GTCAACAAAT TACATTTGTG CG	(AT)12	45	90	This map	Null in M	No	\
SSR9-52.2	SL2.40sc04777	59693	F-CACTGCTCTT TAGAAAGTAG C	R-GTACTCTAAC AAGTACTTGT TAC	(TA)9	50	116	This map	Null in M	No	\
SSR9-52.3	SL2.40sc04777	59636	F-CGACAAGTAA AAGTGAGTGA ACG	R-CCATGTGGTG CTATGTGTTA TGCTG	(AT)9	55	166	This map	No null	No	\
SSR9-56.1	SL2.40sc05269	61554	F-CTCTACCCTT CTTCAAGTCT CTC	R-CACCTATT TCTTCTTCTA TATGGG	(AT)10	55	143	This map	No null	Yes	Solyc09g074270.2, Acetyl esterase IPR013094 Alpha_beta hydrolase fold-3
SSR9-57.1	SL2.40sc05269	61294	F-GAGTCTTACT GCTGTTATAC C	R-GCATACGATA GGTATCACCG AG	(TC)13	50	168	This map	Null in M	Yes	Solyc09g074110.2, AGAP009276-PA (Fragment)
SSR9-57.2	SL2.40sc05269	61347	F-GTATAGCGAA ATATCCACTG CC	R-GCAACTTTCA TATATAGCAA ACAC	(TA)13	45	149	This map	Null in M	No	\
SSR9-57.3	SL2.40sc05269	61295	F-GAATGGTTAT GTTTGCCCTT CAC	R-CTTCACATTA TTACAATATA CATAC	(TA)10	45	114	This map	No null	Yes	Solyc09g074110.2, AGAP009276-PA (Fragment)
SSR9-58.1	SL2.40sc05269	61328	F-GCTTGCCCAT TATGTACATA TCC	R-GTAAAACAAT GATAACAATA AC	(ATT)11	55	110	This map	No null	No	\
SSR9-59.1	SL2.40sc05269	61764	F-CAAGTTACAA ACATTTGTAT ATC	R-CACATAATAA TTCATGTCCA C	(TA)12	50	146	This map	No null	No	\
SSR9-59.2	SL2.40sc05269	61638	F-GAGTTACACA CTTGAATACA AGTG	R-CTAGTAAAGT TTAGTTATTC AACT	(AT)34	50	211	This map	Null in M	No	\
SSR9-59.3	SL2.40sc05269	61853	F-GAACTCGATA CCTTTTGACT TAG	R-ATTAGTTGTA CTAATTTTGT GG	(AT)24	45	about500	This map	No null	No	\
SSR9-60.1	SL2.40sc05269	62091	F-GCATCTACAT GTCCATTGAC	R-GTTGAAGACA TAATCTATCA TA	(TA)17	45	194	This map	No null	No	\
SSR9-60.2	SL2.40sc05269	62301	F-GTTAGTTACA AAATATTATA CATAC	R-CCCAAAGAAT AACGATTGCG AA	(AT)24	45	110	This map	Null in T	No	\
SSR9-60.3	SL2.40sc05269	62441	F-CTTATCATTT TTGTATTAAT TATC	R-GAACTATGTG TTTGATTGTT AG	(TA)15	50	134	This map	Null in T	No	\
SSR9-61.1	SL2.40sc05269	62609	F-GAATGTATAA TTGTTAATAA TTTGG	R-GAACTTTTGT TGTAGAAGCT C	(AT)29	45	148	This map	No null	No	\
SSR9-62.1	SL2.40sc05269	62726	F-CGTCTGGTAT ACGAGATACA TG	R-CCAATCCAAT CCTAGAAAGG TCG	(TA)31	55	217	This map	No null	No	\
SSR9-63.1	SL2.40sc05269	62955	F-CAACTTGATA AACACAGTAC TAC	R-CGAAACAGTC TATAAAAGTA TTAC	(TA)12	45	150	This map	No null	No	\
SSR9-63.2	SL2.40sc05269	63038	F-CCTCTTGATA ACTTCTTTTG TG	R-GTATCCTTTT CCTACTAATT ACCC	(AT)9	50	125	This map	No null	Yes	Solyc09g075900.2, Spermidine synthase IPR001045 Spermine synthase
SSR9-64.1	SL2.40sc03852	63398	F-CTCAGGTTTG AGAGACATCA C	R-CAATCCTAGA CAATTACTAC AC	(TA)9	55	118	This map	No null	No	\
SSR9-65.1	SL2.40sc05269	63191	F-GTATTGGTTC TGGGCAATAA CTCTG	R-GTTCAGAACT ACTTATGCAT C	(AAT)14	45	221	This map	No null	No	\
SSR9-67.1	SL2.40sc03852	63422	F-CAATGGTATA TTAAAACCTC TAT	R-CAATATTAAC CTTCATCAAA TCTC	(TA)18	55	150	This map	No null	No	\
SSR9-67.2	SL2.40sc03852	63400	F-CATGTGGGGT TACTCAGGTT TG	R-GACAATTACT ACACTGTTTT ATGTGGC	(TA)9	55	132	This map	No null	No	\
SSR9-70.1	SL2.40sc03852	63613	F-GTGATTCTTG TTTCTTCTAT CCC	R-GGAGTATACG ATTAATGAGA ATTC	(AAT)8	45	132	This map	No null	No	\
SSR9-70.2	SL2.40sc03852	63648	F-GATACTTATA TTAGTTAGTA CATTG	R-GCATGAAAGA CATGCAATAC C	(AT)16	45	120	This map	No null	No	\
SSR9-70.3	SL2.40sc03852	63500	F-GAAGATGAAG AGAAGTTTAT AG	R-GTAACAACTA TGGATTAACT TG	(CATG)5	45	107	This map	Null in T	No	\
SSR9-72.1	SL2.40sc03852	63702	F-CTTATGCCCC TACTTCCTAT CGATC	R-ATGGACGTGT ACGTGTTATC C	(AAT)14	55	126	This map	No null	No	\
TGS0560	SL2.40sc04828	64970	F-GATCTAAGTT GGAAATTGGA AC	R-GTAACGATGG ATTTACCTAA CAATATC	(TA)14	45	174	2*	Null in M	No	\
SSR9-83.2	SL2.40sc04828	65084	F-GCTGTGTGCT TATTGCTACT T	R-TCAACCCAAC TCTTCAATCC TC	(TA)13	45	141	This map	No null	No	\
SSR9-86.1	SL2.40sc04828	65450	F-GCTGATCAAA TCCAAGATTG CTTG	R-GGTGGTGAAA GAAGAAGAGG TGG	(AT)14	55	113	This map	No null	No	\
SSR9-90.1	SL2.40sc04828	65552	F-GGCATAGTTG GTAATGACAT C	R-CTCTGAGAAA TCACGAGCAC G	(TTG)7	55	120	This map	No null	Yes	Solyc09g090790.2, MYB transcription factor IPR015495 Myb transcription factor
SSR9-90.2	SL2.40sc04828	65568	F-TTTTTACCTA ATCAACAATA	R-TTTTTCAAAG TTTATATCAT	(AT)10	55	169	This map	Null in T	No	\
SSR9-94.1	SL2.40sc04828	65705	F-CGGTGGAAAC CTAGTATGTA TG	R-GTTAATTATC ATATTATTAT TCG	(TA)13	55	114	This map	No null	No	\
SSR9-94.2	SL2.40sc04828	65625	F-CCAAGTGCGC ACAAAGTGCT C	R-CCACTTATCT CTATAAAACA AC	(AC)9	55	141	This map	Null in T	Yes	Solyc09g090870.2, DNA mismatch repair protein mutS IPR000432 DNA mismatch repair protein MutS, C-terminal
SSR9-97.1	SL2.40sc04828	65900	F-GGTTTTAGTG GTGGATATAT TCC	R-GTATCAATAG TTTATACAAT ACC	(TA)10	50	115	This map	Null in M	No	\
SSR9-98.1	SL2.40sc04828	65972	F-CAATCAATCA ATCATATATT GTAT	R-AATGGGAAGT AATGTAACAT TTGC	(TC)9	50	99	This map	Null in M	No	\
SSR9-98.2	SL2.40sc04828	65989	F-CTCTTTAATA TCCGCTTCAT ATCG	R-CTCTTTTAAG TAGTACAACA AC	(TA)11	45	90	This map	Null in M	No	\
SSR9-99.1	SL2.40sc04828	66205	F-GTACCGTACA AGACTCGTAA GAATC	R-CTTGATTACG ATTCATAGCT ATTA	(AT)15	50	162	This map	Null in M	No	\
SSR9-100.1	SL2.40sc04828	66372	F-CATTCACATG TGACCTAGAA CC	R-CGTATAATCT ACATATATCA AC	(TA)8	50	185	This map	No null	No	\
SSR9-102.1	SL2.40sc04828	66498	F-CAAGGCTTTA CTTGTCATGA ATCG	R-CCTTAATCAC GAGCTTTATA TGATG	(AT)20	45	129	This map	Null in M	No	\
SSR9-107.1	SL2.40sc04828	66750	F-CTCTATTAGC CCTCCATCAA TG	R-CTCATATCAT CATATTACAC AAAAG	(ATT)13	55	155	This map	Null in M	No	\
SSR9-109.1	SL2.40sc06214	67272	F-GAGCTTGATC TTAGCGAATA CC	R-CAAGAAATCA ATCATAATCA C	(AT)10	55	202	This map	Null in M	Yes	Solyc09g098100.2, Cc-nbs-lrr, resistance protein
SSR9-112.1	SL2.40sc06214	67255	F-GTTTATGTAG TGCTAATAAT CAAC	R-GAGATATGAT ATTATAATCT CG	(AAT)19	55	121	This map	Null in M	No	\
SSR9-113.1	SL2.40sc06214	67437	F-GGTTTATGTA ACACATGTTA ATG	R-CTAGTATAAC TCAAATAGTA CTATG	(AT)26	45	171	This map	No null	No	\
SSR9-113.2	SL2.40sc06214	67589	F-CTAGTAATTA ATAGCCTCTA AG	R-GTGACTACAA TTTGCAAATC	(ATT)10	45	165	This map	Null in M	No	\
SSR10-0.1	SL2.40sc05925	699	F-GACTTCTGGA AGTTCTTCTC C	R-CCATCCTAAA AGAACTTCCA CGG	(GA)13	45	114	This map	No null	Yes	Solyc10g005900.2, General transcription factor IIH subunit 1 IPR013089 Kelch related
SSR10-0.2	SL2.40sc05925	513	F-CAAGAAATTG ATCATTCAAT GC	R-CTTGATAGAT TCTGTCTCTG	(AT)9	55	158	This map	No null	No	\
SSR10-0.3	SL2.40sc05925	411	F-GACAACACTC TATACCTACT AAC	R-GCCTTGACTA CATCCATGAC C	(AT)14	45	110	This map	Null in T	Yes	Solyc10g005490.2, Protein strawberrynotch homolog 1 IPR019787 Zinc finger, PHD-finger
SSR10-0.4	SL2.40sc05925	549	F-GAGATAGAAA TGTTATTTCA GAC	R-CTAGGTCCAA TTATAAATAT ACC	(TA)20	50	122	This map	Null in M	No	\
SSR10-1.1	SL2.40sc05925	1041	F-CTCCTTTCAT CTTTCTCTTC TTG	R-CCAATGAACA AAATTCATTG TG	(TAT)11	55	153	This map	Null in M	No	\
SSR4	SL2.40sc05925	865	F-TTCTTCGGAG ACGAAGGGTA	R-CCTTCAATCC TCCAGATCCA	(CGG)7	55	166	1*	No null	No	\
SSR10-7.1	SL2.40sc05925	1335	F-GCAACATTAT CTTGGAGCTT TGG	R-GCCTATTATA TATGAGTCCA ATC	(TA)15	55	180	This map	No null	No	\
SSR10-7.2	SL2.40sc05925	1316	F-CCCCTTTTGT TGACTTATCG AG	R-GTCTGTAGAA CTACTGGTAC TGGC	(AT)13	55	133	This map	Null in T	No	\
SSR10-11.1	SL2.40sc05925	1793	F-CTATCGTTGC TATTCTTTGG ATC	R-GGTATATCTG ATAAAAACTC TAG	(AT)24	45	122	This map	No null	No	\
SSR10-14.1	SL2.40sc05925	1867	F-CTTCTTCATT TTACACACAT TATT	R-GCTAAGATAC GATAAGAACA TA	(TAT)16	45	143	This map	No null	No	\
SSR10-14.2	SL2.40sc05925	1828	F-CCTTCTAAAG GCATTTCTTC TATAG	R-GTGCACTTTG ATAATTTGCG C	(TA)12	45	97	This map	Null in T	No	\
SSR10-14.4	SL2.40sc05925	1801	F-GTCTACGTCG ATGTCACATA ACC	R-GAGCGATAGG TATATTTTGT AA	(AT)20	55	136	This map	Null in T	No	\
SSR10-14.5	SL2.40sc05925	1788	F-GAATTCTCTA ACATTGCAAG TTG	R-CACATACAAT TCGACAAGCT AAG	(AT)10	55	97	This map	Null in M	Yes	Solyc10g007420.2, Tetratricopeptide repeat protein 2-like IPR015609 Molecular chaperone, heat shock protein, Hsp40, DnaJ
SSR10-20.1	SL2.40sc05925	2284	F-GATACTTGTT TATAATGGCG AACTC	R-GGTAAATTGT CTCATTGTTA TTAGGTGG	(TA)10	55	115	This map	Null in T	No	\
SSR10-20.2	SL2.40sc05925	2300	F-CGGTTACTAA TTATCTAACC TCTG	R-GATGTCGAAC TCTGTTCAAC TAC	(AT)8	45	143	This map	No null	No	\
SSR10-21.1	SL2.40sc05925	2610	F-CTATCAGATT AGTGTCAAGT CAG	R-GGCAAGCAAT AGGATCTTAT C	(TA)16	55	251	This map	No null	No	\
SSR10-22.2	SL2.40sc05925	2739	F-GAAGTTCATA TTATAATATA GTAAC	R-GACCTCTACA TATGAATTTA CG	(TA)9	50	123	This map	Null in T	No	\
SSR10-24.1	SL2.40sc05925	2894	F-GCGTAGGTTC GATCTATAGT G	R-CCATCGTAAT TACATCCTGC	(ATT)12	50	132	This map	No null	Yes	Solyc10g008830.2, GDSL esterase_lipase At5g45960 IPR001087 Lipase, GDSL
SSR10-25.1	SL2.40sc05925	2831	F-GCAATCCACC ATAGACAAGA CG	R-CTGGAGTAGA AATCGTCAAT G	(GA)7	55	124	This map	No null	Yes	Solyc10g008760.2, NUDIX hydrolase IPR000086 NUDIX hydrolase domain
SSR10-27.1	SL2.40sc05925	2674	F-CCATTCAATT AGGTGTAAGA AC	R-ATTATTCTTT AATACTTACC	(TA)11	45	126	This map	No null	No	\
SSR10-27.2	SL2.40sc05925	2818	F-GGATATATGC ATTGTTTACA TTC	R-GAAATAACTA CAAGAGAGCG	(AT)24	55	152	This map	No null	No	\
SSR10-30.1	SL2.40sc05925	4448	F-CGACTAAGAT TACTATCAGA AC	R-GTTCTACTAC AATACCTATT AC	(ATT)15	55	132	This map	No null	No	\
SSR10-32.1	SL2.40sc05632	43136	F-GGCATTCTAT ATATGAAAGA TGATG	R-GCGCCATTTT GAATCATTCT AG	(AT)37	45	184	This map	Null in M	No	\
SSR10-35.1	SL2.40sc05632	52295	F-GCATTCGCTG TAGCTCGTTT C	R-CCATAGTACT GTATAACATA GATTG	(TA)21	55	185	This map	No null	Yes	Solyc10g055470.1, Beta-galactosidase IPR001944 Glycoside hydrolase, family 35
SSR10-41.1	SL2.40sc04199	58755	F-GAATCTAATA TTTTCGTACC G	R-CAATTCGCAT AGTTGAAGGG	(TAA)11	45	125	This map	No null	No	\
SSR10-42.1	SL2.40sc04199	59092	F-CCTTAGTGTA GTATAAGTAT GTC	R-CCAAGGAAGA GGCAATTTCT ATGAC	(AT)11	45	128	This map	No null	No	\
SSR10-42.2	SL2.40sc04199	59067	F-GTTAGAGGTC TCCAGTTCGA TCTT	R-CAACTATTGA ATGAGTCAAT C	(TA)21	50	161	This map	No null	No	\
TGS0166	SL2.40sc04199	59188	F-CTGCTTTCTC TGGATTTGCT TAC	R-CCATTGTATC ATGCATACTC TT	(ATT)14	45	160	2*	No null	No	\
SSR10-43.1	SL2.40sc04199	59227	F-CAAGTTTTAC AATATTCACT AGTAC	R-GTAGTAACAG TTAGGAAGCG TAAAGC	(AT)7	45	90	This map	Null in M	No	\
SSR10-43.2	SL2.40sc04199	59346	F-GATTAGAAGC CTCGATTCTT ATT	R-GTATTAAGTA AATGTAACTT CATTC	(AT)16	45	127	This map	No null	No	\
SSR10-48.1	SL2.40sc04199	59740	F-CCGTATGAGT ATATTTAATC CTCC	R-GTTCTACAAG AATATTAGTG AAAC	(AT)16	55	149	This map	No null	No	\
SSR10-51.2	SL2.40sc04199	59143	F-CCCTAACAAG TTAACTATCT G	R-GCAGATCAAT GTATGAGATA ATC	(TTAA)5	50	111	This map	Null in M	No	\
SSR10-51.3	SL2.40sc04199	59808	F-GAATAAGGAT TCTGTTAAAT CATGCG	R-GTTATGTAAT AAAGGTCTCT ATATC	(AT)10	55	142	This map	Null in T	No	\
SSR10-52.1	SL2.40sc04199	60218	F-GTTGTAAGGT ATGTATAACT AATT	R-CTTCCAACCA CTATTGAAAT AG	(TAT)18	55	188	This map	No null	No	\
SSR10-52.2	SL2.40sc04199	60158	F-GAGATGAGGT TCACATGTAT ATCTC	R-CTGAGTTATA AATAATCTGA TTATG	(AT)25	50	209	This map	Null in T	No	\
SSR10-58.1	SL2.40sc04199	61486	F-GAGTATGGCA TCATCATAGC AC	R-CCGATTAATT TTATAACCAA ATTG	(TAA)13	50	158	This map	No null	No	\
SSR10-59.1	SL2.40sc04199	61816	F-GACTAGTACG ATGTTACACC G	R-CAAATGACAT GAATGCAAGA TG	(TA)11	45	175	This map	No null	No	\
SSR10-59.2	SL2.40sc04199	61683	F-GCACTGAACA ACTAGTGAAC TC	R-TACTAGTAGG AATCAAAGAC ATC	(AT)9	50	129	This map	Null in M	Yes	Solyc10g081250.1, DNA polymerase IPR004578 DNA-directed DNA polymerase, family B, pol2
SSR10-59.3	SL2.40sc04199	61770	F-CCAAATGGAA GCTAAATAAC TAC	R-GATGACATAG CATAGTTACT AAGG	(TAT)16	55	173	This map	No null	No	\
SSR10-60.1	SL2.40sc04199	62034	F-GCTTGAGTAT CCATTAACCT TGTC	R-GATTCCTATT AATCTCCATA TCG	(AT)9	42	158	This map	Null in T	No	\
SSR10-62.1	SL2.40sc04199	62146	F-GGGTTCTGAT TCTTCTGGTG AC	R-CCAAGACAAT GATACAATGG AC	(AGA)7	55	158	This map	Null in M	Yes	Solyc10g081880.1, Pentatricopeptide repeat-containing protein IPR002885 Pentatricopeptide repeat
SSR10-62.2	SL2.40sc04199	62158	F-CTAGGAATCA TCATAGGGAT CAG	R-CGGTGATAAC ACATTTAGCT CCAAC	(AT)13	45	151	This map	Null in M	No	\
SSR10-64.1	SL2.40sc04199	62204	F-GAGAATTCAT ATTCATCTCG	R-GTGGAAGAGA GAACTCAATT GTTC	(TA)10	45	107	This map	Null in T	No	\
SSR10-64.2	SL2.40sc04199	62286	F-GAGTTGATAT ATAGTTCAAA TTGAC	R-GATGAGTCAT AACTCAATTT GACTG	(TTA)11	55	202	This map	No null	No	\
SSR10-64.3	SL2.40sc04199	62194	F-CATGCCTCGT TTTATATAAT TCGC	R-GTAACTTTTA CATATATCAA TGGTAG	(AT)9	45	151	This map	No null	No	\
SSR10-66.1	SL2.40sc04199	62563	F-GGAAGATCCG ACACATATAA CTGTC	R-CCACAAGATA TGAACTTAAT CATC	(AT)8	50	115	This map	Null in M	Yes	Solyc10g083430.1, Pyrimidine-specific ribonucleoside hydrolase IPR001910 Inosine_uridine-preferring nucleoside hydrolase
SSR10-67.1	SL2.40sc04199	62482	F-GTACCTGGTT CTTTGAAAAT GTC	R-GTGAAACAAG AATATTATGG AAGG	(AT)12	50	116	This map	No null	No	\
SSR10-68.1	SL2.40sc04199	62536	F-CATGCACTAA CTTTCATGCA TTGC	R-GTATATGCAT AACTTATGTT TC	(AT)25	50	218	This map	Null in M	No	\
SSR10-71.1	SL2.40sc04199	62666	F-CTCAACATTT TATCAAGGAT AAGG	R-CTGTTGTAAA TTAAGCTTTG TCAC	(AT)11	45	156	This map	No null	No	\
SSR10-71.2	SL2.40sc04199	62749	F-GAGCTATGAT TTACGGTAGG ATGAC	R-CACAAGATTG ATGTGTTGCC TTCGATAC	(AT)13	55	133	This map	No null	No	\
SSR10-72.1	SL2.40sc04199	62917	F-CCAAAAGAGT CTTATAGAAA TC	R-CAATTATTAA TTTGAAATGA TAAG	(AT)20	45	156	This map	Null in M	No	\
SSR10-76.1	SL2.40sc03798	18336	F-GTTGTTATAA GAGAATGTTA GG	R-CATTAGGTAT CCATCCATTT CGTAG	(AT)13	55	113	This map	No null	No	\
SSR10-78.1	SL2.40sc04199	63885	F-GTACCGACGA AGCAAAGTCA AAC	R-CACTCGTATG TATTCGTGGA TGC	(AT)8	45	104	This map	No null	No	\
SSR10-82.1	SL2.40sc04199	64081	F-GGGATAACTT ATCCCATCAC	R-CACCATAGGC ATGAGGTGTA TG	(TA)23	55	188	This map	Null in T	Yes	Solyc10g085630.1, Fatty acid oxidation complex subunit alpha IPR001753 Crotonase
SSR10-86.1	SL2.40sc04199	64793	F-CGAATTGCAT GTATATGCAT ATC	R-GGACGTGTTT AAAGAAAGAT CATG	(TA)17	45	123	This map	No null	No	\
SSR11-0.1	SL2.40sc03748	45	F-CAGCATTTGG ATGATACATG AAC	R-CTGCTTGCAA GAAGGAGAAG	(AT)9	55	137	This map	No null	Yes	Solyc11g005030.1, WD-40 repeat protein IPR020472 G-protein beta WD-40 repeat
SSR11-0.2	SL2.40sc03748	240	F-GTAAGGTTGG ATTAATTAAG C	R-GGTAAGATTG AGTAAGAACT AA	(AT)11	45	159	This map	No null	No	\
SSR11-0.3	SL2.40sc03748	666	F-GCACATGCAT GATTCACTTT CTC	R-CCAACTTTAT CACATTATTC AAG	(AT)29	50	142	This map	No null	No	\
SSR11-3.1	SL2.40sc03748	638	F-GGTAACACTA CATTGGATCC ACC	R-CAATTCACAT GATCCACTAT ACAC	(TAT)12	55	175	This map	Null in M	No	\
SSR11-3.2	SL2.40sc03748	678	F-CAAGAAGTTA GTAGTTAATT CCG	R-CACACATATA TCATACAACT TAAG	(AT)13	55	92	This map	Null in M	No	\
SSR11-6.1	SL2.40sc03748	1435	F-GCTAACATCT ATGTCCTTCG G	R-GACACATGTA TTATGTCTCT T	(AT)9	45	116	This map	No null	No	\
SSR11-6.2	SL2.40sc03748	1423	F-CCTAACTCAT AGTTAAGTGC TTG	R-GAGGTGGTCA GGTGGCACTT C	(TA)11	45	86	This map	Null in M	No	\
SSR11-14.1	SL2.40sc03748	2123	F-GATGGAGAGA GAAATTGTGT GC	R-CTAACTCCAA TATAGCTAAA CC	(TG)7	55	132	This map	Null in M	No	\
SSR80	SL2.40sc03748	2274	F-GGCAAATGTC AAAGGATTGG	R-AGGGTCATGT TCTTGATTGT CA	(CAA)7	55	186	1*	Null in M	Yes	Solyc11g008080.1, Unknown
SSR11-20.2	SL2.40sc03748	2205	F-CATTGATCGA TGCGATTAGA TTACC	R-GAAGAGTCCA AACTTATAAA CAG	(AT)12	50	165	This map	Null in M	No	\
SSR11-20.3	SL2.40sc03748	2280	F-CTCAATTTAT AGGCACACTT GTG	R-CGTCTAGAAT TACTTAAGTA AG	(TG)8	50	115	This map	No null	No	\
SSR11-22.1	SL2.40sc03748	2994	F-GTAATTTTAG AAATTCTATT TCG	R-CAACCTCACC TTTATAACAA C	(AT)14	55	104	This map	Null in M	No	\
SSR11-22.2	SL2.40sc03748	2810	F-CTTCTCTTTT TATAGTTAGA TTTC	R-GAATCTAGTA CCAAAGAAGG C	(AG)12	55	89	This map	Null in M	Yes	Solyc11g008620.1, Phosphoglycolate phosphatase IPR006349 2-phosphoglycolate phosphatase
SSR11-22.3	SL2.40sc03748	2975	F-GTGCTTTAAC GCACAGATAT TTCC	R-GCGATCTTCG ATCTTCTGCA TAC	(CT)13	50	149	This map	Null in M	Yes	Solyc11g008790.1, ARV1 IPR007290 Arv1-like protein
SSR11-22.4	SL2.40sc03748	2839	F-GCCATGGTTC ACTATTGTTG TG	R-CCTCTTATTG ATGACATAAA GATTG	(TA)10	55	115	This map	Null in M	No	\
SSR11-24.1	SL2.40sc03748	2995	F-GCAATTATTA GTTATATTCA TATTC	R-CAACAAGACA ATGGTTACAA GTTC	(TTA)7	45	118	This map	Null in M	No	\
SSR11-26.1	SL2.40sc03748	3230	F-CAGATTCAGA TAGCAATGCG	R-GCAGTGACGT AAAATTGTCT C	(CT)11	55	79	This map	No null	Yes	Solyc11g010110.1, Ribosomal RNA small subunit methyltransferase F_eukaryotic nucleolar NOL1_Nop2p
SSR11-31.1	SL2.40sc03748	4306	F-CATCAAATCG ATACATATAA TGCC	R-CCATCTTCGT TTCAATTTGT TTGTC	(ATA)10	55	175	This map	No null	No	\
SSR11-31.2	SL2.40sc03748	4376	F-CTTCTTGATG ATCAAACCAA AC	R-CTGATTAGAG AGGCAGAGCC AGG	(TA)11	50	97	This map	No null	Yes	Solyc11g011330.1, Cinnamyl alcohol dehydrogenase IPR002085 Alcohol dehydrogenase superfamily, zinc-containing
SSR11-31.3	SL2.40sc03748	4244	F-CCCTTTAGCC AAATATACTT CCAGC	R-CAAGAAAGAG ATGAAGGAAT CAAG	(CT)9	45	122	This map	Null in M	No	\
SSR11-31.4	SL2.40sc03748	4317	F-GGACAATTAA GTTGTGATGA GG	R-CACTTCAATT CATCACCTAC AAC	(ATT)11	55	109	This map	Null in M	No	\
SSR11-35.1	SL2.40sc03748	8028	F-GACTAAACGA AACATTGAAT AATATTG	R-CAGAAAAGAA GACATGATAT GTTAAG	(TA)22	50	121	This map	Null in M	No	\
SSR11-36.1	SL2.40sc03748	4453	F-CAAGTTGTAC TCATGAATTA TGATC	R-CAAGAAGCAC ATGACAATAT CTC	(TAA)9	45	149	This map	No null	No	\
SSR11-38.1	SL2.40sc03748	4748	F-GTTACATTGA TAAAGGAAGA TAAG	R-GCAAAAGCTG CCACAAGAAG TC	(AT)7	50	130	This map	No null	Yes	Solyc11g011770.1, Myb family transcription factor-like IPR006447 Myb-like DNA-binding region, SHAQKYF class
SSR11-40.1	SL2.40sc03748	4828	F-CTTGAGTTGG CTATATTAAG ACC	R-GTTCGTGTGC AATATATTAA AG	(AAT)15	55	182	This map	Null in T	No	\
SSR11-40.2	SL2.40sc03748	4921	F-CGCTAGTATC GGATTCTTCT TTTC	R-GCAACATCTA ACAGATGCCA TCTAC	(TC)9	45	91	This map	Null in T	No	\
SSR11-41.1	SL2.40sc03748	5204	F-TTATATAACC AAAACACGCA AG	R-TTCACGAGGG CGAGATATAA G	(TA)26	45	175	This map	Null in M	No	\
SSR11-42.1	SL2.40sc03748	6071	F-CGCATAGTAT TATAATGAAA CAAG	R-CGAATACTAC ATAGGTGATA GTTGTG	(AT)25	55	125	This map	Null in M	No	\
SSR11-44.1	SL2.40sc03748	7371	F-CAAACATGAT ACTTTGTTCT TGAC	R-GTTATTTAAT ATTCAATTAA TTAGATG	(TG)9	45	195	This map	No null	No	\
SSR11-44.2	SL2.40sc03748	7308	F-CTGTCAAATT ATTCTGTTTT GC	R-CGCATGTGAC TGAGATACAT AAC	(TA)11	50	115	This map	Null in M	No	\
SSR11-44.3	SL2.40sc03748	7256	F-GCTATAAAAA ATCGCAGAAA TGAG	R-GTCATTAATT TGTGTACATA GCTGC	(TG)5	50	114	This map	No null	No	\
SSR11-51.1	SL2.40sc03876	47268	F-GTACAGTGCT ATTTAGCTGC TC	R-CGAGAAGGAC GATTTCAAGA AGTTAAC	(TC)10	55	87	This map	Null in M	Yes	Solyc11g064890.1, Receptor-like kinase IPR002290 Serine_threonine protein kinase
SSR11-58.1	SL2.40sc03876	49090	F-GTGTATGCTT TGATGAATAA GG	R-CTTACACTAA GCATTATCAT ATG	(AT)10	55	104	This map	Null in M	No	\
SSR11-59.1	SL2.40sc03876	48988	F-CGTTGTTAGT GTAGCGATTT TAGTTC	R-CTTGAAGTAA TGATCATGAG TG	(AT)22	50	146	This map	Null in M	No	\
SSR11-64.1	SL2.40sc03876	49490	F-GATCAGAATA TGTAATGGAT GAG	R-CAAGACTAAC CAGCAAGGCT GAC	(TA)11	50	183	This map	Null in T	No	\
SSR11-67.1	SL2.40sc03876	49849	F-GCTCTTTGGG ATTCCTTTAA CAG	R-GAAGAAGTTG GAAAGTCATT AC	(AT)11	55	206	This map	No null	No	\
SSR11-67.2	SL2.40sc03876	49836	F-CCAATCACAC AAATCTTTGT TGG	R-GTGGATAAGT GGTATTGGTT G	(AT)8	50	90	This map	Null in T	No	\
SSR11-67.3	SL2.40sc03876	49875	F-CATCCAAGAG GACAACCAAC	R-GTCATAGAAA CTAATATCAA GGC	(CA)7	50	161	This map	Null in M	Yes	Solyc11g067020.1, Histone deacetylase IPR003084 Histone deacetylase
SSR11-68.1	SL2.40sc03876	50023	F-GCACAACTAA TAATTCTTAT ATAGG	R-GGTGAGAGCG AGTGTGGTAG AAC	(AT)26	50	219	This map	No null	No	\
SSR11-71.1	SL2.40sc03876	50433	F-GATGCAATTA GCTCCTAACA C	R-GACTTGTGAT ATTTTCATAT AG	(TTA)7	45	185	This map	Null in M	No	\
SSR11-80.1	SL2.40sc03876	50973	F-TAGAGTGACA TGGATAGTGA AG	R-CGAGATTCAA GATACTTATC AC	(GTT)7	55	107	This map	Null in M	Yes	Solyc11g069260.1, Cobalt import ATP-binding protein cbiO 2 IPR003439 ABC transporter-like
SSR11-80.2	SL2.40sc03876	51030	F-GAGCAATTCT ATCATTCTAT G	R-GTATGAGCCT GTATTACACA TC	(TA)14	50	170	This map	Null in T	Yes	Solyc11g069340.1, 23S rRNA (Uracil-5-)-methyltransferase IPR000571 Zinc finger, CCCH-type
SSR11-84.1	SL2.40sc03876	51479	F-GGGTTTGGTG TAACTACTGC AG	R-GGCACATAGA GATGGTAACA GTGAG	(TA)10	55	171	This map	Null in M	No	\
SSR11-87.1	SL2.40sc03876	51503	F-GTATGTCCAG ATCAGCATTG ATC	R-CTGGCATTGA TGTTTGAACT TC	(AC)10	50	131	This map	No null	Yes	Solyc11g069790.1, chaperonin IPR001844 Chaperonin Cpn60
SSR11-87.2	SL2.40sc03876	51599	F-CATACTATCA ATTATGTAAC TCTAAC	R-GGTTGTCAAT TATGTATAGG AAAC	(TA)7	55	126	This map	Null in M	No	\
SSR11-87.3	SL2.40sc03876	51602	F-CTCATAGCAA CATGCAAGCA C	R-CTGAATTCTG CTGAACTCGT AAC	(TA)9	55	121	This map	Null in M	No	\
SSR11-88.1	SL2.40sc03876	51728	F-CATGAAATCC ATTGTTCGAT CTGC	R-CTAGAGATCT CATCGATTGC AG	(AT)10	50	182	This map	Null in T	Yes	Solyc11g070110.1, Epsin IPR001026 Epsin, N-terminal
SSR11-91.1	SL2.40sc03876	52510	F-CCAACTTGAA ACTAGTGATG CC	R-CCAATCATCA CTATAAATAA GTCC	(ATA)7	55	122	This map	No null	No	\
SSR11-92.1	SL2.40sc03876	52472	F-CAACTTATAT CACCAAGACA TC	R-GTTGCTTGTA AGTTTGAAAC	(CCA)8	55	121	This map	Null in M	Yes	Solyc11g072150.1, Nuclear transcription factor Y subunit C-1 IPR003958 Transcription factor CBF_NF-Y_archaeal histone
SSR11-94.1	SL2.40sc03876	52347	F-CATCTAAACT CGATAGTAGA ATTC	R-CGTAGAAAAG GTACATTCAT TG	(AT)9	45	110	This map	No null	No	\
SSR11-96.1	SL2.40sc03876	52581	F-CCACTTAGGT GGTGAAGTGA ATCC	R-CGTACAATAA TATGTCGTAA TGG	(ATT)15	55	174	This map	No null	No	\
SSR11-96.2	SL2.40sc03876	52643	F-GGTTACTTAA TCTGGTATGC AGG	R-CTAACAGAAG TTCAGTATTT GCTATC	(TA)9	45	121	This map	No null	No	\
SSR11-96.3	SL2.40sc03876	52739	F-CATATGTCTT ATCGTAATCA ATAT	R-GTCTTTGTTT CACTAATTCT AG	(TTA)7	50	111	This map	No null	No	\
SSR11-98.1	SL2.40sc03876	52816	F-GTTGAATTGG AGGTTAAAAT ATAG	R-CTACTATAGA ATATTGGAAT AAGC	(TA)9	55	99	This map	Null in M	No	\
SSR11-99.1	SL2.40sc03876	52963	F-CTAGATTCTT CATCAACTCA TGTC	R-CTCGTGGAGC CTTGAGAGAT AG	(TA)7	50	196	This map	No null	No	\
SSR11-103.1	SL2.40sc03876	53180	F-CTCAAGTTTG TGGACTAGAA GTG	R-CATGTGTGTG AGACTAGGTA G	(TG)11	45	113	This map	No null	Yes	Solyc11g072940.1, CCR4-\ transcription complex subunit 2 IPR007282 \2_\3_\5
SSR11-103.2	SL2.40sc03876	53153	F-GATGGTTCAG CAACCAGTCT C	R-GATGTCAAAG ACAGATTAAC TGAAC	(TA)9	50	87	This map	No null	Yes	Solyc11g072900.1, Os12g0596600 protein (Fragment)
SSR11-103.3	SL2.40sc03876	53382	F-GGTCTAATAT TCACGTGAAC C	R-CCCAAATAAA TTTCTCATAT G	(AAT)8	55	137	This map	No null	No	\
SSR12-3.1	SL2.40sc04607	77	F-GTTGTGCAAT TAGCTACAGG ATGC	R-CCCTGTCAAA AACATGTATC ATCG	(TA)9	50	127	This map	Null in M	No	\
SSR12-9.1	SL2.40sc04607	526	F-GGATTTGAAT CATAATTCTC TATA	R-CGATTAATAA TCGATTTTGA CTC	(TA)10	55	87	This map	Null in M	No	\
SSR12-11.1	SL2.40sc04607	293	F-CTCTGTTGTT GAAGGTTTAA GTCC	R-GACAAATGAA CCAGAACCCT GTATC	(AT)11	55	135	This map	Null in M	No	\
SSR12-11.2	SL2.40sc04607	333	F-GGAATCTTTC ACTTGAATAG TC	R-GTTGTTCATC AATTGATTAA AC	(TA)21	55	132	This map	Null in M	No	\
SSR12-11.3	SL2.40sc04607	384	F-CATGTCTGTA AGTGTAAGAT ACG	R-ATATAATTGA ACATATTTCC CTACC	(ATA)25	45	142	This map	No null	No	\
SSR12-14.1	SL2.40sc04607	642	F-GGTCTTATTA TAGTTTCACA ACC	R-CGTAATCGTC AGTCAGTAAC G	(AT)10	45	115	This map	No null	No	\
SSR12-15.1	SL2.40sc04607	806	F-CGATTGGTTG ATACATGTTG	R-CAATCTCTAA TATTATGTTT ATGG	(AT)10	45	165	This map	Null in M	No	\
SSR12-21.2	SL2.40sc04607	1065	F-CTTCACTTCA CTCACAAAAT CATC	R-CCATTGAAGC TAAACTCACA TTC	(TAT)6	45	133	This map	No null	No	\
SSR12-21.3	SL2.40sc04607	985	F-GGATGAATGT TTGCTCAGAG TAG	R-GGCTTACAAG AATGGTAATT C	(AG)11	55	176	This map	Null in M	Yes	Solyc12g006480.1, Nup205 protein
SSR12-21.4	SL2.40sc04607	1016	F-CATGTAATTT ATAATATCGT TTACG	R-CACTTTCTTT TCTTCTACTT ATTGTG	(AT)13	45	214	This map	No null	No	\
SSR12-22.1	SL2.40sc04607	1113	F-CCCATTCAGA TTTAGTTTAG TGAG	R-GACAGATCAT TTCTTTATAA CAGTC	(AT)8	45	138	This map	No null	No	\
SSR12-25.1	SL2.40sc04607	1436	F-CTTCTAGCTT CCAAAAGGAC AC	R-CAAGAAAATA TTCATGTTAT CC	(AT)11	50	174	This map	Null in M	No	\
SSR12-27.1	SL2.40sc04607	1870	F-GTAACAAGGA TTCACAAAAA TTGAG	R-TTAACGGTTG CAGATTCAGA AG	(AT)14	50	121	This map	Null in M	No	\
SSR12-33.1	SL2.40sc03685	52946	F-CCAAACTTAA GATATACATA CATAC	R-TTAATTATCG AGCTTCATGA G	(TA)10	45	175	This map	No null	No	\
TGS1078	SL2.40sc04607	2415	F-CTAGCTTGTA AATGAATATC TT	R-GGCTATATAA CCGATGAACA C	(AT)9	50	83	2*	No null	Yes	Solyc12g009090.1, Unknown Protein IPR013921 Mediator complex, subunit Med20
SSR12-34.2	SL2.40sc04607	2360	F-GCCATTGAAA CTATTGAAGA AG	R-GAATATAGAG ACATAGAACA ACTC	(ATT)10	50	106	This map	Null in M	No	\
SSR12-36.1	SL2.40sc04607	2643	F- GAGAAGGATG AATGCAACAT CG	R-CATAGTCAGC AAACTGACGA G	(TA)11	55	118	This map	No null	No	\
SSR12-39.1	SL2.40sc04607	2751	F-CAGATAAAGC TTTTGGTGAT G	R-GCAGCAATAT TAATGAGTGG AAG	(TTA)17	55	181	This map	No null	Yes	Solyc12g009490.1, Ethylene-responsive transcription factor 11 IPR001471 Pathogenesis-related transcriptional factor and ERF, DNA-binding
SSR12-39.2	SL2.40sc04607	2895	F-CAAACCCTAT ATGAACATTA GATG	R-GACATAGAGT CGAAGGCAAT C	（AT）11	55	141	This map	No null	No	\
SSR12-39.3	SL2.40sc04607	2882	F-CACTTTATAC ATCCTCCTTC ATTG	R-CATGCATGAC TATTGAGTTC	(TA)10	55	132	This map	No null	No	\
SSR12-40.1	SL2.40sc04607	3038	F-GATAAGAAAT AGTGACATTA ATG	R-GCAATAAATA GAAATAACAA C	(AT)27	45	152	This map	No null	No	\
SSR12-40.2	SL2.40sc04607	3009	F-GAATAACATG AAGTGATAAA G	R-CTACTTATAC TCAAAGTTTA CTC	(TAT)7	50	184	This map	No null	No	\
SSR12-43.1	SL2.40sc04607	3260	F-GTCACGTTAC ATCACGACAT ACTC	R-GATTCTTCGT TATCCATCAA CATG	(TA)15	55	197	This map	No null	No	\
SSR12-51.1	SL2.40sc04607	4559	F-GTTGGTTGTT ATGTGTACAC AC	R-GCAAAGATGA TGCATGGATG AAG	(TA)11	55	212	This map	No null	No	\
SSR12-51.2	SL2.40sc04607	4610	F-CTTGGAATTC TGAGAGAAGT ATC	R-CTGAAGAGAA GGGAATTGCA AT	(TA)8	55	185	This map	No null	No	\
SSR12-51.3	SL2.40sc04607	4535	F-GTAGCAAGAC CAGCTATACC	R-GCTAACGTAG GAGCTTGCGT C	(AT)17	50	210	This map	No null	No	\
SSR12-55.1	SL2.40sc04607	5582	F-CCCAAACACA TCATAATGTG	R-CTAACACTCA AACTCGAAAT C	(TA)20	50	126	This map	No null	No	\
SSR12-55.2	SL2.40sc04607	5682	F-GGTGAGGATG CATGTGCATT CG	R-GTACTTTTCA TGAGTGTACT GTAAC	(TA)12	50	123	This map	No null	Yes	Solyc12g015700.1, Nudix hydrolase 2 IPR000086 NUDIX hydrolase domain
SSR12-57.1	SL2.40sc04607	6614	F-CTCCCAAGAA AAGCATTACT AC	R-CTAGGCTTAA AACTTCTCTT C	(AT)19	50	120	This map	Null in M	No	\
SSR12-58.1	SL2.40sc04607	4697	F-GGGAAACTAT TTACAAGCGT CTACC	R-CTCTTTCTTT GATAACATCA G	(TA)14	45	115	This map	Null in M	No	\
SSR12-61.1	SL2.40sc04607	7473	F-CTATGATTGT GATCTTCAAG CACC	R-GGTCATACAA TAACCAAGAT ATTGC	(TC)13	50	112	This map	Null in M	Yes	Solyc12g017830.1, Sec7 guanine nucleotide exchange factor IPR000904 SEC7-like
SSR12-62.1	SL2.40sc04607	8106	F-GGTATATTTA TGCATGTTCT CTC	R-GCAGTTCATT GAATACTATG TTAC	(TA)10	50	113	This map	Null in T	No	\
SSR12-62.3	SL2.40sc04607	8384	F-GCTCCTTTTT GGTATAGTTA TGCATG	R-CTATGTTACG TAAATTTATG ATC	(AT)25	55	147	This map	Null in T	No	\
SSR12-63.1	SL2.40sc04607	8839	F-GGTATAGTTA TGCATGTTAT CTAA	R-GATAAGATTT ACTAATTAGA GTC	(TA)30	50	160	This map	Null in M	No	\
SSR12-64.1	SL2.40sc04057	46200	F-CCAACTTTCA TAATGCACAA ACAG	R-GTGCATTATG AAAGTTGGGG ATC	(TA)19	55	125	This map	No null	No	\
SSR12-64.2	SL2.40sc04057	46273	F-CATGTATTGT TATTATTATT ATTATG	R-CTTATTCAAT ATCATGGAAT TTC	(ATT)12	45	159	This map	No null	No	\
SSR12-64.3	SL2.40sc04607	8746	F-GAGTTTTAGT TGATTGGGAT TAGG	R-GATTTATTGT ATTTAGTGAA TTAG	(TAT)15	50	214	This map	No null	No	\
SSR12-66.1	SL2.40sc04057	47199	F-CTTGTAAGAT GAATAATGGA GGG	R-CTGAATATGA GATTTATGAT AC	(TA)11	45	121	This map	No null	No	\
SSR12-68.1	SL2.40sc04915	47364	F-GTGTAATAAC ATAATTTCTC TAC	R-GGTATTGGTG TATAATGTGT ATAG	(AT)11	50	120	This map	No null	No	\
SSR12-68.2	SL2.40sc04915	47477	F-CGCAAATCTC GCGTTACAAG GTATG	R-CAAAGGATCT ATATCAGTAC TTG	(ATA)10	55	156	This map	Null in M	No	\
SSR12-68.3	SL2.40sc04915	47549	F-CCCACTGATT TTTCCATAGA TCC	R-GATTTCATGT CAGTGAGTTC	(TA)13	50	173	This map	Null in T	No	\
SSR12-70.1	SL2.40sc04915	47696	F-GGAAATGCTG ACTTGGTTAC	R-GATCTTGTTA TAACGCTATC ATT	(TA)8	45	158	This map	No null	No	\
SSR12-71.1	SL2.40sc04915	47963	F-GCTTCCTCGA CATGACAAAT C	R-CAGAAATAGT GGAATGGGAT C	(AT)35	50	240	This map	No null	No	\
SSR12-76.1	SL2.40sc05611	61838	F-CTAGACAGTA GTGTATGTAT GG	R-CTACTATGAC TACTTTACTC TTC	(TAT)7	55	169	This map	Null in M	No	\
SSR12-76.2	SL2.40sc05611	61878	F-GGTCTTTAAC AAGTTGTTGT ATG	R-CTCAAGCAAA TTGCAAGGTT GG	(TTA)9	45	119	This map	Null in M	No	\
SSR12-83.1	SL2.40sc05611	62397	F-GATCAATATT CATGTTAGCC TC	R-GAATCTTTTA TTTTAATATC AT	(ATA)11	45	113	This map	Null in M	No	\
SSR12-90.1	SL2.40sc05380	63372	F-CTTACCATTA TCTGCATGAA G	R-CCGTTATTTA TGTGATTAGG TG	(AT)12	55	115	This map	No null	No	\
SSR12-91.1	SL2.40sc05380	63650	F-GAACATAGAA ATTAGAATGA G	R-GATTTATTGA CCAAAGTCAT CATG	(AT)38	55	126	This map	Null in M	No	\
SSR12-97.1	SL2.40sc05380	63772	F-GAGACAGACG GAGTACAAAA CCTAC	R-GATGGATCTA TAGTGGTTAC AAAG	(TA)11	45	114	This map	Null in M	No	\
SSR12-98.1	SL2.40sc05380	63337	F-GCCGCTGGGT TTAACCATTA CC	R-GAAAGATATT ATAGTAGATC ATAC	(TA)10	50	228	This map	Null in M	No	\
SSR12-101.1	SL2.40sc05380	64096	F-GATAGCATTA GGATAGGATC	R-GCATCTATAC TTTATAACTG GC	(AT)9	45	187	This map	Null in M	No	\
SSR12-103.1	SL2.40sc05380	64068	F-GCATACAAAA TGAAGGTCAA TG	R-AGTCACATGT ACACACTAAA C	(TA)13	45	164	This map	Null in M	No	\
SSR12-105.1	SL2.40sc05380	64224	F-CTAGGGATTT TCACTTGTTC CC	R-GTTATCTAAT TGTATCGATG TCG	(AT)17	45	171	This map	No null	Yes	Solyc12g098340.1, Pectinesterase IPR000070 Pectinesterase, catalytic
SSR12-107.1	SL2.40sc05380	64396	F-GGGAATAATT AGTTGAAACA TATAC	R-CATGATATAA ACATAATATA GC	(TA)14	50	129	This map	Null in M	No	\
SSR12-110.2	SL2.40sc05380	64894	F-GATGTAGAGA ATAACTTGTA CTAC	R-CAAATAGTAC CTTAATGTCT AG	(AT)6	50	114	This map	Null in M	No	\
SSR12-115.1	SL2.40sc05380	65069	F-CTAGCCATCT TTTTAATCCA CAATT	R-CCTCTAGTAC TTGATTATTC AATG	(AT)13	55	134	This map	Null in M	No	\
SSR12-116.1	SL2.40sc05380	65280	F-GTGTAGTATA CGTTGAATTC CCTTGG	R-CAGTTTGGCA ATGCATAACA ATAG	(TC)11	50	204	This map	No null	No	\
SSR12-116.2	SL2.40sc05380	65154	F-GTTGTTATAT CTTGGATCCT GC	R-CATCATTGTA CTATCAATTT CGTG	(GT)10	55	96	This map	No null	No	\
SSR12-119.1	SL2.40sc05380	65306	F-CTTTGTCAAT CTCTTCAAGC AAGATAGC	R-CTAAATATTG AAAGATATTA ATAC	(AT)36	45	208	This map	Null in T	No	\
SSR12-119.2	SL2.40sc05380	65307	F-TAATATTCGA TTGAATGATC C	R-GACTAATTAA AACATTAATT TCTTC	(AT)18	50	199	This map	No null	No	\
SSR12-119.3	SL2.40sc05380	65320	F-CGATTGATGA GTTGTCTTTA TC	R-AAAACTAGTT AAGTTTACGC GAT	(TA)12	50	81	This map	No null	No	\
TGS0591	SL2.40sc05380	65393	F-CTAAAGAGTA TCATCATTAA TATAT	R-GACAATTCCA GTGGAGAGCT C	(AT)13	50	82	2*	No null	No	\
SSR12-121.2	SL2.40sc05380	65454	F-GACCATAGTC AAGAGTAAAG C	R-CCTTCCGAGC CTGGTTAGGG	(AG)8	50	119	This map	Null in M	Yes	Solyc12g100350.1, Calpain-like protein
Product size: product size and repeat number are based on the genome sequence of the cultivar Heinz 1706-BG
Note:
1*: SSR loci marked with red color were adopted from the Tomato-EXPEN2000 Map (Fulton et al. 2002) on the Sol Genomics Network (http://sgn.cornell.edu/)
2*: SSR loci marked with green color were shared by the linkage map constructed by Shirasawa et al. (2010) (http://www.kazusa.or.jp/tomato/)
