# Supplementary material for: Sequence-Based SSR Marker Development and Their Application in Defining the Introgressions of LA0716 (Solanum pennellii) in the Background of cv. M82 (Solanum lycopersicum)
Source: PLoS One. 2013 Dec 5;8(12):e81091. doi: 10.1371/journal.pone.0081091 (PMC3855227; doi:10.1371/journal.pone.0081091)
Supplement: Table S2 — Characteristics of specific introgressions and unspecific segments in 75 introgression lines from the cross between LA0716 ( S. pennellii ) × cv. M82 ( S. lycopersicum ). (XLS) [file pone.0081091.s002.xls]

## Sheet: ILs
Supplemental Table 2. Characteristics of specific introgressions and unspecific loci in 75 introgression lines from the cross between LA0716 (S. pennellii) cv. M82 (S. lycopersicum).
Serial number	Accession number	Introgression lines (ILs)	Specific introgression characteristics						Previously Undefined segment position (Homo: Homozygous and Het: Heterozygous)	Number of individuals indentified
			RFLP origin (physical position on chromosome kb)	RFLP end (physical position on chromosome kb)	Calculated segment size based on RFLP (kb)	SSR origin (physical position on chromosome kb)	SSR end (physical position on chromosome kb)	Calculated segment size based on SSR (kb)
1	LA3476/LA4028	IL1-1	CT233 (303)	TG71 (77677)	77374	SSR1-0.4 (287)	SSR1-71.1 (77706)	77419		5
2	LA4029	IL1-1-2	CT233 (303)	TG301 (847)	544	SSR1-0.4 (287)	SSR1-14.1 (1057)	770	/	10
3	LA4030	IL1-1-3	CT233 (303)	TG24 (2751)	2448	SSR1-0.6 (29)	SSR1-26.1 (3680)	3651	/	10
4	LA4031	IL1-2	TG80 (unknown1)	TG295 (78494)	unknown	SSR1-26.1 (3680)	SSR1-93.2 (79675)	75995	/	4
5	LA3478/LA4032	IL1-3	TG295 (78494)	CAB10 (unknown)	unknown	SSR1-93.1 (79539)	SSR1-149.4 (87209)	7670	5A (Homo2): SSR2-136.1	5
6	LA4033	IL1-4	TG528 (83576)	TG27 (90096)	6520	SSR1-127.1 (83651)	SSR1-165.2 (90267)	6616	/	> 10
7	LA4034	IL1-4-18	TG258 (unknown)	TG27 (90096)	unknown	TGS0127 (89568)	SSR1-165.2 (90267)	699	/	>10
8	LA3480/LA4035	IL2-1N	TG304 (18943)	CT205 (unknown)	unknown	Not Detected	Not Detected	Not Detected	8A (Homo):SSR2-70.1; 8B (Homo):SSR4-62.3 to SSR4-66.1 (>830kb)	6
9	LA4036	IL2-1-1	TG304 (18943)	TG33 (15699)	3244	SSR2-0.4 (15373)	SSR2-6.1 (16557)	1184	/	>10
10	LA4037	IL2-2	CT205 (unknown)	CT196 (unknown)	unknown	SSR2-13.1 (30076)	SSR2-20.3 (32442)	2366	/	7
11	LA4038	IL2-3	CT196 (unknown)	TG353 (39589)	unknown	SSR2-20.4 (32442)	SSR2-76.1 (40002)	7560	11A (Homo): SSR6-75.1; 11B (Homo): SSR7-38.1; 11C (Homo): SSR7-112.1; 11D (Homo): SSR9-113.1; 11E (Het): SSR9-0.1; 11F (Het): SSR9-16.1 to SSR9-24.1(>693kb); 11G (Homo): SSR9-72.1	4
12	LA3483/LA4039	IL2-4	TG145 (35098)	TG463 (unknown)	unknown	SSR2-40.2 (34890)	SSR2-84.1 (41777)	6887	12A (Homo): SSR3-0.2	>10
13	LA4040	IL2-5	TG493 (40589)	CT59 (45817)	5228	SSR2-75.2 (39817)	SSR2-133.1 (48518)	8701	13A (Homo): SSR1-77.1; 13B (Homo): SSR2-38.1; 13C (Het): SSR3-0.2; 13D (Homo): SSR3-40.1; 13E (Het): SSR9-0.1; 13F (Het):SSR4-115.1; 13G (Het): SSR9-16.1; 13H (Homo): SSR9-107.1; 13I (Homo): SSR10-86.1; 13J (Homo): SSR11-22.1; 13K (Homo):SSR9-113.1	>10
14	LA4041	IL2-6	CD66 (unknown)	TG154 (46664)	unknown	SSR2-116.2 (46076)	SSR2-145.1 (49815)	3739	/	>10
15	LA4042	IL2-6-5	TG141 (unknown)	TG154 (46664)	unknown	SSR2-139.1 (48564)	SSR2-145.1 (49815)	1251	/	>10
16	LA4043	IL3-1	TG479 (46)	TG517 (1442)	1396	SSR3-7.1 (39)	SSR3-30.1 (1348)	1309	/	>10
17	LA4044	IL3-2L	TG517 (1442)	CT90 (53730)	52288	SSR3-26.1 (1224)	SSR111 (52954)	51730	/	4
18	LA3488	IL3-3	CT110 (unknown)	TG242 (59694)	unknown	SSR111 (52954)	SSR3-126.2 (60354)	7400	18A (Het):SSR4-66.1	>10
19	LA3489/LA4046	IL3-4	TG599 (56216)	CT243 (61675)	5459	SSR3-84.1 (55974)	SSR3-142.1 (61668)	5694	/	>10
20	LA4047	IL3-5	CD4 (61297)	TG244 (64732)	3435	SSR3-139.1 (61278)	SSR3-171.1 (64718)	3440	/	>10
21	LA4048	IL4-1	GP180 (unknown)	TG182 (4835)	unknown	SSR4-0.1 (96)	SSR4-46.1 (4815)	4719	/	>10
22	LA4049	IL4-1-1	GP180 (unknown)	GP180 (unknown)	unknown	SSR4-0.1 (96)	SSR4-1.1 (680)	584	/	>10
23	LA3492/LA4050	IL4-2	CT229 (1958)	TG208 (54469)	52511	SSR43 (2128)	SSR4-67.1 (53880)	51752	/	>10
24	LA4051	IL4-3	TG182 (4835)	CP57 (unknown)	unknown	SSR4-45.1 (4754)	SSR4-121.2 (62280)	57526	/	4
25	LA4052	IL4-3-2S	TG182 (4835)	CD55 (unknown)	unknown	SSR4-45.1 (4754)	SSR4-70.1 (55766)	51012	/	>10
26	LA3494/LA4053	IL4-4	CT50 (61009)	TG464 (63871)	2862	SSR4-97.1 (60385)	SSR4-134.1 (63592)	3207	26A (Homo):SSR2-38.1; 26B (Homo):SSR6-101.1; 26C (Homo): SSR9-24.1; 26D (Het): SSR9-72.1; 26E (Het): SSR11-31.1; 26F (Homo): SSR7-0.1	5
27	LA4054	IL5-1	TG623 (757)	TG432 (2163)	1406	SSR5-6.1 (551)	SSR5-23.2 (2427)	1876	/	>10
28	LA4055	IL5-2S	CT53 (1310)	CT155 (53386)	52076	SSR5-13.1 (1320)	SSR5-69.1 (10000)	8680	28A (Homo):SSR9-113.1	3
29	LA3497/LA4056	IL5-3	CT155 (53386)	TG351 (62658)	9272	SSR5-70.1 (10166)	SSR5-104.2 (62814)	52648	29A (Homo):SSR2-136.1; 29B (Het): SSR3-54.1; 29C (Homo): SSR6-101.1; 29D (Het): SSR7-16.1; 29E (Het): SSR9-72.1; 29F (Homo): SSR9-107.1	5
30	LA4057	IL5-4	TG351 (62658)	TG413 (63900)	1242	SSR5-102.4 (62623)	SSR5-111.1 (63943)	1320	/	>10
31	LA4058	IL5-5	CD78 (unknown)	TG238 (64689)	unknown	SSR5-107.1 (63170)	SSR5-119.2 (64949)	1779	31A (Het): SSR8-34.1	>10
32	LA4059	IL6-1N	TG297 (unknown)	CT83 (33747)	unknown	Not Detected	Not Detected	Not Detected	32A (Homo): SSR1-4.1	>10
33	LA3501/LA4060	IL6-2	TG352 (36836)	TG279 (42767)	5931	SSR6-44.1 (35735)	SSR6-79.1 (42731)	6966	/	>10
34	LA4062	IL6-3S	CT146 (unknown)	TG221 (45953)	unknown	SSR6-75.2 (43340)	SSR6-101.2 (45989)	2649	35A (Homo): SSR3-48.1	>10
35	LA4063	IL6-4	TG581 (unknown)	TG221 (45953)	unknown	SSR6-95.1 (45020)	SSR6-101.2 (45989)	969	/	>10
36	LA4064	IL7-1	TG438 (63595)	TG499 (65220)	1625	SSR7-73.1 (63474)	SSR7-97.1 (65222)	1748	37A (Homo): SSR9-113.1	>10
37	LA3505/LA4065	IL7-2	TG143 (56818)	TG499 (65220)	8402	SSR7-39.3 (56524)	SSR7-97.1 (65222)	8698	/	>10
38	LA4066	IL7-3	TG143 (56818)	TG20 (63026)	6208	SSR7-39.3 (56524)	SSR7-67.4 (63031)	6507	39A (Homo): SSR5-60.1	>10
39	LA4067	IL7-4S	CP52 (unknown)	CT84 (59951)	unknown	SSR7-0.4 (160)	SSR7-10.3 (3234)	3074	/	3
40	LA4068	IL7-4-1	CP52 (unknown)	CT158 (unknown)	unknown	SSR7-0.4 (160)	SSR7-39.3 (56524)	56364	/	>10
41	LA4069	IL7-5	CT211 (unknown)	TG61 (3596)	unknown	SSR7-0.4 (160)	SSR7-8.1 (3356)	3196	42A (Homo):SSR7-31.1; 42B (Homo): SSR7-45.1; 42C (Homo): SSR12-76.1	>10
42	LA4070	IL7-5-5	CT211 (unknown)	TG272 (unknown)	unknown	SSR7-0.4 (160)	SSR7-6.1 (3039)	2879	43A (Het): SSR9-33.1	>10
43	LA4071	IL8-1S	TG176 (1914)	TG624 (55845)	53931	SSR8-0.7 (31)	SSR8-24.1 (50254)	50223	/	>10
44	LA4072	IL8-1-1	TG176 (1914)	CT92 (47972)	46058	SSR8-0.7 (31)	SSR8-24.1 (50254)	50223	/	>10
45	LA4073	IL8-1-3	TG176 (1914)	TG309 (unknown)	unknown	SSR8-0.7 (31)	SSR8-8.1 (3004)	2973	/	>10
46	LA4074	IL8-2	CT77 (52281)	CT148 (60443)	8162	SSR8-27.2 (51992)	SSR8-68.1 (60604)	8612	/	>10
47	LA4075	IL8-2-1	CT77 (52281)	TG330 (unknown)	unknown	SSR8-27.2 (51992)	SSR8-56.1 (59070)	7078	/	>10
48	LA4076	IL8-3	TG510 (59368)	CT68 (62923)	3555	SSR8-58.4 (59318)	SSR8-87.2 (62951)	3633	/	>10
49	LA4077	IL8-3-1	CT252 (62405)	CT68 (62923)	518	SSR8-81.1 (62175)	SSR8-87.2 (62951)	776	/	>10
50	LA4078	IL9-1	GP39 (unknown)	CD32 (unknown)	unknown	SSR9-0.3 (40)	TGS0170 (4413)	4373	/	>10
51	LA4079	IL9-1-2	GP39 (unknown)	TG9 (1909)	unknown	SSR9-0.3 (40)	SSR9-27.2 (2016)	1976	/	>10
52	LA4080	IL9-1-3	TG254 (837)	CD32 (unknown)	unknown	SSR9-3.2 (799)	SSR9-47.1 (5066)	4267	/	5
53	LA4081	IL9-2	TG223 (2780)	TG186 (62493)	59713	SSR9-27.5 (2471)	SSR9-60.2 (62301)	59830	/	3
54	LA4082	IL9-2-5	TG223 (2780)	CT32 (unknown)	unknown	SSR9-27.5 (2471)	SSR9-35.2 (3431)	960	55A (Homo): SSR2-136.1; 55B (Homo): SSR9-16.1	>10
55	LA4083	IL9-2-6S	TG390 (60595)	TG186 (62493)	1898	SSR9-59.2 (61638)	SSR9-61.1 (62609)	971	56A (Homo): SSR9-16.1	>10
56	LA4084	IL9-3	TG404 (62197)	CT220 (67321)	5124	SSR9-59.2 (61638)	SSR9-113.2 (67589)	5951	57A (Het): SSR9-16.1	>10
57	LA4085	IL9-3-1	CT198 (unknown)	CT220 (67321)	unknown	SSR9-70.2 (63648)	SSR9-113.2 (67589)	3941	/	>10
58	LA4086	IL9-3-2	CT198 (unknown)	GP101 (unknown)	unknown	SSR9-70.2 (63648)	SSR9-99.1 (66205)	2557	/	>10
59	LA4087	IL10-1	TG230 (1024)	TG408 (59221)	58197	SSR10-0.3 (411)	SSR10-51.3 (59806)	59395	/	>10
60	LA4088	IL10-1-1	TG230 (1024)	TG303 (1775)	751	SSR10-0.3 (411)	SSR10-21.1 (2610)	2199	/	>10
61	LA4089	IL10-2S	TG408 (59221)	CT95 (63382)	4161	SSR10-42.2 (59040)	SSR10-71.1 (62664)	3624	/	>10
62	LA4090	IL10-2-2	PGAL (unknown)	CD72 (unknown)	unknown	SSR10-52.2 (60156)	SSR10-58.1 (61484)	1328	/	>10
63	LA4091	IL10-3N	CP49 (unknown)	TG233 (64681)	unknown	Not Detected	Not Detected	Not Detected	/	>10
64	LA3518/LA4092	IL11-1	TG557 (1035)	TG523 (3708)	2673	SSR11-0.1 (45)	SSR11-40.1 (4828)	4783	/	>10
65	LA4093	IL11-2	CT168 (2655)	TG400 (48604)	45949	SSR11-22.4 (2839)	SSR11-67.2 (49836)	46997	/	>10
66	LA4094	IL11-3	TG384 (48431)	TG105 (52068)	3637	SSR11-44.1 (7371)	SSR11-88.1 (51728)	44357	/	>10
67	LA4095	IL11-4	TG105 (52068)	TG393 (53250)	1182	SSR11-88.1 (51728)	SSR11-103.3 (53382)	1654	/	>10
68	LA4096	IL11-4-1	CT65 (unknown)	TG393 (53250)	unknown	SSR11-96.3 (52739)	SSR11-103.3 (53382)	643	/	>10
69	LA4097	IL12-1	TG180 (162)	TG68 (1176)	1014	SSR12-3.1 (77)	SSR12-25.1 (1436)	1359	/	>10
70	LA4098	IL12-1-1	TG180 (162)	CT79 (1980)	1818	SSR12-3.1 (77)	SSR12-21.2 (1065)	988	/	>10
71	LA4099	IL12-2	TG180 (162)	TG111 (47133)	46971	SSR12-3.1 (77)	SSR12-68.1 (47363)	47286	72A (Het): SSR4-66.1; 72B (Homo): SSR8-3.1; 72C (Het): SSR8-34.1; 72D (Homo): SSR12-121.1	>10
72	LA4100	IL12-3L	CT211 (unknown)	CT80 (62996)	unknown	SSR12-40.2 (3009)	SSR12-121.2 (65453)	62444	/	>10
73	LA4101	IL12-3-1L	CT211 (unknown)	CT99 (4707)	unknown	SSR12-40.2 (3009)	SSR12-68.1 (47363)	44354	/	8
74	LA4102	IL12-4S	TG28 (unknown)	CD2 (65226)	unknown	SSR12-107.1 (64395)	SSR12-121.2 (65453)	1058	75A (Het): SSR12-9.1 to SSR12-68.1 (>46837kb)	5
75	LA4103	IL12-4-1	TG473 (65361)	CD2 (65226)	135	SSR12-116.2 (65153)	SSR12-121.2 (65453)	300	/	>10
Notes: All accessions were obtained from the Tomato Genetics Resource Center in 2003, and 14 accessions were requested again for confirmation in 2010. These were: LA3480/LA4035, LA3501/LA4060, LA4031, LA4037, LA4038, LA4044, LA4055, LA4059, LA4060, LA4062, LA4063, LA4090, LA4091 and LA4094.
S: shorter than the bin defined by the RFLPs; L: longer than the bin defined by the RFLPs; N: not detected
1:'Unknown' meant the RFLP sequence is not avalable for analysis.
2: 'homo' meant the segment was in a homozygous status, whereas 'het' meant the segment was in a heterozygou status.
